# Supplementary material for: Trio-pharmacophore DNA-encoded chemical library for simultaneous selection of fragments and linkers
Source: Nat Commun. 2023 Mar 17;14:1481. doi: 10.1038/s41467-023-37071-1 (PMC10023787; doi:10.1038/s41467-023-37071-1)
Supplement: Supplementary file 4 — Source Data [file 41467_2023_37071_MOESM4_ESM.zip]

Archive with 3 entries (2 files):
- source data/
- source data/source data 2.xlsx
- source data/Source data1.xlsx
