# Supplementary material for: Trio-pharmacophore DNA-encoded chemical library for simultaneous selection of fragments and linkers
Source: Nat Commun. 2023 Mar 17;14:1481. doi: 10.1038/s41467-023-37071-1 (PMC10023787; doi:10.1038/s41467-023-37071-1)
Supplement: Supplementary file 4 — Source Data [file 41467_2023_37071_MOESM4_ESM.zip › source data/source data 2.xlsx]

## Sheet: MS data of sm-DNA conjugates
1					2					3					4					5					6					7					8					9					10
Time	intensity	m/z	intensity		Time	intensity	m/z	intensity		Time	intensity	m/z	intensity		Time	intensity	m/z	intensity		Time	intensity	m/z	intensity		Time	intensity	m/z	intensity		Time	intensity	m/z	intensity		Time	intensity	m/z	intensity		Time	intensity	m/z	intensity		Time	intensity	m/z	intensity
0	0	500	3933		0	0	500	302.9		0	0	500	2635		0	0	500	3933		0	0	500	382.7		0	0	500	256.2		0	0	500	2008		0	0	500	196.7		0	0	500	3445		0	0	500	220.8
0.017	0	500	3806		0.017	0	500	293.1		0.017	0	500	2550		0.017	0	500	3806		0.017	0	500	370.4		0.017	0	500	244		0.017	0	500	1943		0.017	0	500	187.3		0.017	0	500	3281		0.017	0	500	210.3
0.033	0	500	3687		0.033	0	500	283.9		0.033	0	500	2470		0.033	0	500	3687		0.033	0	500	358.8		0.033	0	500	232.9		0.033	0	500	1882		0.033	0	500	178.8		0.033	0	500	3228		0.033	0	500	200.7
0.05	0	500	3595		0.05	0	500	275.3		0.05	0	500	2395		0.05	0	500	3595		0.05	0	500	347.9		0.05	0	500	235.4		0.05	0	500	1843		0.05	0	500	171		0.05	0	500	3108		0.05	0	500	192
0.067	0	500	3489		0.067	0	500	267.2		0.067	0	500	2325		0.067	0	500	3489		0.067	0	500	337.7		0.067	0	500	225.6		0.067	0	500	1798		0.067	0	500	163.9		0.067	0	500	3011		0.067	0	500	184
0.083	0	500	3389		0.083	0	500	259.6		0.083	0	500	2258		0.083	0	500	3389		0.083	0	500	351.5		0.083	0	500	216.6		0.083	0	500	1747		0.083	0	500	157.4		0.083	0	500	2891		0.083	0	500	189.6
0.1	628	500	3295		0.1	628	500	252.4		0.1	0	500	2196		0.1	0	500	3295		0.1	0	500	688.1		0.1	342	500	208.3		0.1	0	500	1698		0.1	0	500	151.3		0.1	0	500	2780		0.1	0	500	182.3
0.117	397	500	3206		0.117	397	500	245.6		0.117	0	501	2144		0.117	0	500	3206		0.117	0	500	716.9		0.117	245	500	200.6		0.117	0	500	1652		0.117	0	500	145.7		0.117	0	501	2689		0.117	0	501	175.6
0.133	0	501	3130		0.133	0	501	239.1		0.133	0	501	2088		0.133	0	501	3130		0.133	0	501	698.1		0.133	0	501	193.4		0.133	0	501	1609		0.133	0	501	140.5		0.133	0	501	2593		0.133	0	501	180.9
0.15	0	501	3049		0.15	0	501	233		0.15	10	501	2034		0.15	0	501	3049		0.15	0	501	680.2		0.15	0	501	186.7		0.15	0	501	1567		0.15	0	501	160.3		0.15	281	501	2504		0.15	0	501	174.6
0.167	0	501	2973		0.167	0	501	227.1		0.167	492	501	3213		0.167	0	501	2973		0.167	0	501	675.7		0.167	0	501	180.5		0.167	15	501	1528		0.167	0	501	173.7		0.167	1211	501	2430		0.167	0	501	168.8
0.183	0	501	2901		0.183	0	501	221.6		0.183	714	501	3188		0.183	0	501	2901		0.183	0	501	665.3		0.183	0	501	142.1		0.183	42.8	501	1491		0.183	0	501	254.6		0.183	1738	501	2433		0.183	0	501	232.1
0.2	0	501	2832		0.2	0	501	216.3		0.2	441	501	3112		0.2	0	501	2832		0.2	0	501	1007		0.2	0	501	93		0.2	58.8	501	1456		0.2	0	501	266.3		0.2	1648	501	1780		0.2	0	501	210.1
0.217	0	501	2766		0.217	0	501	211.3		0.217	0	501	3039		0.217	0	501	2766		0.217	0	501	983.7		0.217	0	501	38.43		0.217	62.6	501	1422		0.217	0	501	272.7		0.217	1010	501	1297		0.217	0	501	183
0.233	0	501	2703		0.233	0	501	206.5		0.233	0	501	2970		0.233	0	501	2703		0.233	33	501	1134		0.233	0	501	28.99		0.233	46	501	1389		0.233	0	501	273.8		0.233	0	501	1867		0.233	0	501	150.8
0.25	0	501	2643		0.25	0	501	201.9		0.25	0	501	2904		0.25	0	501	2643		0.25	106	501	1115		0.25	0	501	26.58		0.25	5.2	501	1358		0.25	0	501	269.6		0.25	0	502	2343		0.25	0	501	113.5
0.267	0	501	2585		0.267	0	501	197.5		0.267	0	501	2848		0.267	0	501	2585		0.267	160	501	1090		0.267	0	501	41.97		0.267	0	501	1329		0.267	0	501	260.1		0.267	0	502	2759		0.267	0	501	89.41
0.283	0	501	2540		0.283	0	501	193.3		0.283	0	501	2794		0.283	0	501	2540		0.283	170	501	1067		0.283	0	501	42.55		0.283	0	501	1301		0.283	0	501	245.4		0.283	0	502	3130		0.283	0	501	65.62
0.3	0	501	2488		0.3	0	501	189.3		0.3	0	501	2765		0.3	0	501	2488		0.3	126	501	1045		0.3	0	502	20.11		0.3	0	501	1286		0.3	0	501	225.5		0.3	0	502	3430		0.3	0	501	60.4
0.317	0	501	2437		0.317	0	501	185.4		0.317	0	501	2708		0.317	0	501	2437		0.317	63	501	1024		0.317	0	502	5.302		0.317	0	501	1269		0.317	0	501	200.2		0.317	0	502	3669		0.317	0	501	33.73
0.333	0	501	2410		0.333	0	501	181.7		0.333	0	502	2664		0.333	0	501	2410		0.333	24	501	1003		0.333	0	502	17.9		0.333	0	502	1244		0.333	0	502	69.31		0.333	0	502	3848		0.333	0	501	3.142
0.35	0	501	4207		0.35	0	502	268.5		0.35	0	502	1784		0.35	0	501	4207		0.35	50	502	951		0.35	0	502	28.44		0.35	0	502	113.2		0.35	0	502	868.6		0.35	0	502	3967		0.35	0	502	27.99
0.367	0	502	4035		0.367	0	502	245.6		0.367	0	502	1641		0.367	0	502	4035		0.367	127	502	1049		0.367	2022	502	36.95		0.367	0	502	165.1		0.367	0	502	1614		0.367	0	502	4016		0.367	0	502	25.42
0.383	0	502	1595		0.383	0	502	220.6		0.383	0	502	1503		0.383	0	502	1595		0.383	191	502	1144		0.383	8235	502	57.37		0.383	0	502	182.2		0.383	0	502	2337		0.383	0	502	4009		0.383	0	502	7.032
0.4	0	502	1150		0.4	0	502	157.2		0.4	0	502	1277		0.4	0	502	1150		0.4	207	502	1245		0.4	17861	502	31.9		0.4	0	502	176.5		0.4	0	502	2932		0.4	0	502	3954		0.4	0	502	29.33
0.417	0	502	1674		0.417	0	502	1827		0.417	0	502	1044		0.417	0	502	1674		0.417	174	502	31.85		0.417	27145	502	50.77		0.417	0	502	169.3		0.417	0	502	3542		0.417	0	502	3839		0.417	0	502	42.67
0.433	0	502	2283		0.433	0	502	4066		0.433	0	502	786.8		0.433	0	502	2283		0.433	129	502	395.4		0.433	30442	502	56.9		0.433	0	502	160.8		0.433	0	502	4012		0.433	0	502	3663		0.433	0	502	54.03
0.45	0	502	2609		0.45	0	502	6077		0.45	0	502	528.7		0.45	0	502	2609		0.45	115	502	736.8		0.45	25612	502	74.11		0.45	0	503	32.73		0.45	0	502	4408		0.45	0	502	3545		0.45	0	502	63.4
0.467	0	502	2916		0.467	0	502	8157		0.467	0	502	1517		0.467	0	502	2916		0.467	151	502	1056		0.467	15710	502	42.13		0.467	0	503	240.8		0.467	0	502	4729		0.467	0	503	2208		0.467	0	502	70.79
0.483	0	502	3173		0.483	0	503	9963		0.483	0	502	1438		0.483	0	502	3173		0.483	229	502	1353		0.483	6676	502	70.12		0.483	0	503	431.2		0.483	0	502	4976		0.483	0	503	2334		0.483	0	502	76.19
0.5	0	502	2004		0.5	0	503	11820		0.5	0	502	2348		0.5	0	502	2004		0.5	340	502	1636		0.5	907	502	110.6		0.5	0	503	626.8		0.5	0	502	5149		0.5	0	503	2306		0.5	0	502	79.61
0.517	0	502	2448		0.517	0	503	13510		0.517	0	502	2406		0.517	0	502	2448		0.517	472	502	1898		0.517	0	502	135.4		0.517	0	503	803.8		0.517	0	502	5247		0.517	0	503	2243		0.517	0	502	81.05
0.533	0	502	2830		0.533	0	503	15080		0.533	0	502	1481		0.533	0	502	2830		0.533	677	502	2164		0.533	0	502	156.5		0.533	0	503	972.2		0.533	0	502	5228		0.533	0	503	2096		0.533	0	502	80.51
0.55	0	502	3141		0.55	0	503	16530		0.55	0	502	1689		0.55	0	502	3141		0.55	948	502	2388		0.55	0	503	173.8		0.55	0	503	1120		0.55	0	502	5193		0.55	0	503	1874		0.55	0	502	77.98
0.567	0	502	3378		0.567	0	503	17850		0.567	0	503	1903		0.567	0	502	3378		0.567	1260	502	2540		0.567	0	503	59.63		0.567	0	503	1273		0.567	0	503	5083		0.567	0	503	1567		0.567	0	502	73.47
0.583	0	502	3572		0.583	0	503	19040		0.583	0	503	2094		0.583	0	502	3572		0.583	1334	503	2724		0.583	0	503	211.9		0.583	0	503	1393		0.583	0	503	4874		0.583	0	503	1165		0.583	0	503	85.36
0.6	0	502	3726		0.6	0	503	20170		0.6	0	503	2235		0.6	0	502	3726		0.6	932	503	2887		0.6	0	503	531		0.6	0	503	1519		0.6	0	503	4621		0.6	0	503	658.5		0.6	0	503	82.29
0.617	0	503	3772		0.617	0	503	21130		0.617	0	503	2363		0.617	0	503	3772		0.617	127	503	3027		0.617	0	503	818.1		0.617	0	503	1640		0.617	0	503	4333		0.617	0	503	166.5		0.617	0	503	77.57
0.633	0	503	3790		0.633	0	503	21950		0.633	0	503	2547		0.633	0	503	3790		0.633	0	503	3144		0.633	0	503	1097		0.633	0	503	1742		0.633	0	503	2320		0.633	0	503	1438		0.633	0	503	59.92
0.65	0	503	3750		0.65	0	503	22660		0.65	0	503	2612		0.65	0	503	3750		0.65	0	503	3247		0.65	0	503	1290		0.65	0	504	1832		0.65	0	503	5595		0.65	0	503	1296		0.65	0	503	73.41
0.667	0	503	3659		0.667	0	503	23240		0.667	0	503	2720		0.667	0	503	3659		0.667	0	503	3321		0.667	0	503	1502		0.667	0	504	1945		0.667	0	503	8451		0.667	0	503	1101		0.667	0	503	763
0.683	0	503	3505		0.683	0	503	23690		0.683	0	503	2793		0.683	0	503	3505		0.683	0	503	3374		0.683	0	503	1668		0.683	0	504	2029		0.683	0	503	10890		0.683	0	503	2030		0.683	0	503	1323
0.7	0	503	3289		0.7	0	503	24020		0.7	0	503	2855		0.7	0	503	3289		0.7	0	503	3421		0.7	0	503	1800		0.7	0	504	2091		0.7	0	503	12910		0.7	0	503	1355		0.7	0	503	1912
0.717	0	503	6101		0.717	0	503	24220		0.717	0	503	2910		0.717	0	503	6101		0.717	474	503	3432		0.717	0	503	1927		0.717	0	504	2141		0.717	0	503	14510		0.717	0	504	1637		0.717	0	503	2438
0.733	0	503	6549		0.733	0	504	24090		0.733	0	503	2956		0.733	0	503	6549		0.733	1339	503	3421		0.733	0	503	2019		0.733	0	504	2197		0.733	0	503	15690		0.733	0	504	415.5		0.733	0	503	2901
0.75	0	503	6791		0.75	0	504	24080		0.75	0	503	2938		0.75	0	503	6791		0.75	2550	503	3411		0.75	0	504	2079		0.75	73.3	504	2236		0.75	49.4	503	20520		0.75	0	504	1116		0.75	0	503	3318
0.767	0	503	6985		0.767	0	504	23950		0.767	0	503	2931		0.767	0	503	6985		0.767	4099	503	3360		0.767	166	504	2135		0.767	222.5	504	2255		0.767	315.7	504	22090		0.767	0	504	1770		0.767	557	503	3658
0.783	0	503	7129		0.783	0	504	23700		0.783	0	503	2926		0.783	0	503	7129		0.783	5822	503	3297		0.783	505	504	2147		0.783	326.5	504	2263		0.783	571.3	504	23290		0.783	0	504	2337		0.783	1721	504	3935
0.8	0	503	7246		0.8	0	504	23310		0.8	0	503	2894		0.8	0	503	7246		0.8	7438	503	3248		0.8	924	504	2131		0.8	357.3	504	2258		0.8	756.4	504	24150		0.8	0	504	2818		0.8	2476	504	4148
0.817	0	503	7303		0.817	0	504	22800		0.817	0	504	2831		0.817	0	503	7303		0.817	8662	503	3144		0.817	1457	504	2083		0.817	322.3	504	2225		0.817	861	504	24660		0.817	0	504	3213		0.817	2795	504	4285
0.833	0	504	7345		0.833	0	504	22160		0.833	0	504	2700		0.833	0	504	7345		0.833	9341	504	3011		0.833	2059	504	1983		0.833	249.3	504	2183		0.833	914.6	504	24830		0.833	1118	504	3522		0.833	2785	504	4376
0.85	0	504	7340		0.85	0	504	21400		0.85	0	504	2633		0.85	0	504	7340		0.85	9452	504	2922		0.85	2589	504	1876		0.85	163.7	504	2144		0.85	951.4	504	24650		0.85	2889	504	3732		0.85	2549	504	4460
0.867	0	504	7304		0.867	0	504	20510		0.867	0	504	1191		0.867	0	504	7304		0.867	9092	504	500.7		0.867	2887	504	1772		0.867	77.9	504	2094		0.867	987.6	504	24120		0.867	3694	504	3872		0.867	2137	504	4441
0.883	0	504	7214		0.883	0	504	19490		0.883	0	504	1325		0.883	0	504	7214		0.883	8429	504	1005		0.883	2895	504	1617		0.883	0	504	2039		0.883	1014.4	504	23250		0.883	3159	504	3939		0.883	1578	504	4359
0.9	0	504	7094		0.9	0	504	18340		0.9	0	504	1407		0.9	0	504	7094		0.9	7685	504	1856		0.9	2701	504	1444		0.9	0	505	1971		0.9	1016	504	22040		0.9	1459	504	3912		0.9	919	504	4214
0.917	0	504	6953		0.917	0	504	17070		0.917	0	504	1404		0.917	0	504	6953		0.917	7054	504	2379		0.917	2477	504	1228		0.917	0	505	1879		0.917	986.7	504	20470		0.917	0	504	3792		0.917	225	504	4006
0.933	1636	504	6772		0.933	1636	504	15670		0.933	0	504	41.97		0.933	0	504	6772		0.933	6577	504	2803		0.933	2309	504	1044		0.933	0	505	1790		0.933	956.5	504	18570		0.933	0	504	3602		0.933	0	504	3736
0.95	8057	504	6551		0.95	8057	504	14140		0.95	0	504	2466		0.95	0	504	6551		0.95	6203	504	3176		0.95	2195	504	781.5		0.95	0	505	1688		0.95	979.9	504	16310		0.95	0	504	3326		0.95	0	504	3389
0.967	16474	504	6290		0.967	16474	504	12490		0.967	0	504	1523		0.967	2535	504	6290		0.967	5862	504	3512		0.967	2205	504	488.2		0.967	0	505	780.6		0.967	1095.5	504	13710		0.967	0	505	2933		0.967	0	504	2998
0.983	24112	504	6000		0.983	24112	505	10710		0.983	0	504	2996		0.983	4206	504	6000		0.983	5592	504	3792		0.983	2559	504	163.5		0.983	0	505	453.3		0.983	1285.4	504	10770		0.983	0	505	4015		0.983	0	504	2544
1	27766	504	5661		1	27766	505	8802		1	0	505	4377		1	4018	504	5661		1	5490	504	4485		1	3740	505	133.9		1	0	505	1149		1	1473	505	7540		1	0	505	3912		1	0	504	2027
1.017	26405	504	5283		1.017	26405	505	6767		1.017	0	505	5659		1.017	2265	504	5283		1.017	5648	504	4747		1.017	6148	505	105.9		1.017	0	505	1762		1.017	1561.7	505	3921		1.017	0	505	3831		1.017	0	504	1447
1.033	21797	504	4865		1.033	21797	505	4406		1.033	0	505	6838		1.033	0	504	4865		1.033	6034	505	5208		1.033	10370	505	130.1		1.033	0	506	2341		1.033	1497.5	505	0		1.033	0	505	2584		1.033	717	505	776.7
1.05	16621	504	869.2		1.05	16621	505	2160		1.05	0	505	7961		1.05	0	504	869.2		1.05	6464	505	5427		1.05	16371	505	100.5		1.05	0	506	2860		1.05	1309.2	505	0		1.05	0	505	2734		1.05	1549	505	80.21
1.067	12362	504	1098		1.067	12362	505	472.7		1.067	0	505	8996		1.067	0	504	1098		1.067	6661	505	5592		1.067	23775	505	81.51		1.067	0	506	3305		1.067	1097.9	505	0		1.067	0	505	2805		1.067	1601	505	35.42
1.083	9186	505	1270		1.083	9186	505	496.3		1.083	0	505	9976		1.083	0	505	1270		1.083	6502	505	5711		1.083	29262	505	49.17		1.083	0	506	3706		1.083	987.1	505	0		1.083	0	505	2789		1.083	837	505	6.971
1.1	6673	505	1337		1.1	6673	505	512.6		1.1	0	505	10830		1.1	0	505	1337		1.1	6309	505	5783		1.1	29269	505	27.24		1.1	0	506	5630		1.1	1050.5	505	0		1.1	0	505	2722		1.1	0	505	28.75
1.117	4463	505	1364		1.117	4463	505	521.5		1.117	0	505	11600		1.117	0	505	1364		1.117	6717	505	5808		1.117	23641	505	53.92		1.117	0	506	6197		1.117	1305.9	505	0		1.117	0	505	2602		1.117	0	505	44.63
1.133	2470	505	1350		1.133	2470	506	523		1.133	0	505	12290		1.133	0	505	1350		1.133	8205	505	5787		1.133	15809	505	40.26		1.133	0	506	6733		1.133	2120.9	506	1116		1.133	0	505	2327		1.133	0	505	54.64
1.15	741	505	1254		1.15	741	506	517.1		1.15	3300	505	12870		1.15	0	505	1254		1.15	10220	505	5735		1.15	10008	505	43.12		1.15	0	506	5812		1.15	4962	506	2221		1.15	0	505	2006		1.15	0	505	152.6
1.167	0	505	1088		1.167	585	506	504		1.167	13614	505	13370		1.167	0	505	1088		1.167	11190	505	5623		1.167	6886	505	56.71		1.167	488.2	506	6333		1.167	12619.2	506	3205		1.167	0	505	1557		1.167	0	506	2248
1.183	0	505	886.1		1.183	2203	506	483.4		1.183	29850	505	13820		1.183	0	505	886.1		1.183	10027	505	5474		1.183	5832	506	38.99		1.183	3202.9	506	7038		1.183	27833.6	506	4107		1.183	0	505	1080		1.183	0	506	3470
1.2	0	505	585.7		1.2	2715	506	580.7		1.2	45700	505	14160		1.2	0	505	585.7		1.2	7212	505	5270		1.2	5668	506	33.2		1.2	9958.4	506	7680		1.2	48603.2	506	4039		1.2	0	506	533.5		1.2	0	506	6506
1.217	0	505	195.1		1.217	1652	506	589.9		1.217	52396	505	14420		1.217	0	505	195.1		1.217	4265	505	6702		1.217	5592	506	22.09		1.217	20862.4	506	8259		1.217	67136	506	2870		1.217	0	506	885.5		1.217	0	506	9233
1.233	0	505	2547		1.233	0	506	719.7		1.233	45976	505	14560		1.233	0	505	2547		1.233	2220	505	6717		1.233	5358	506	25.67		1.233	32688	506	8774		1.233	74099.2	506	4520		1.233	0	506	454.2		1.233	0	506	11670
1.25	585	505	3478		1.25	585	506	735.2		1.25	30912	506	14610		1.25	0	505	3478		1.25	1065	505	6697		1.25	5050	506	26.97		1.25	39419.2	506	9240		1.25	66860.8	506	5989		1.25	0	506	2020		1.25	0	506	13800
1.267	2203	505	3611		1.267	2203	506	745.1		1.267	15131	506	14570		1.267	0	505	3611		1.267	416	505	6642		1.267	4880	506	31.79		1.267	37291.2	506	9616		1.267	51360	506	7279		1.267	276	506	2100		1.267	0	506	15650
1.283	2715	505	3699		1.283	2715	506	749.7		1.283	3631	506	14450		1.283	0	505	3699		1.283	0	506	6552		1.283	4939	506	72.43		1.283	28387.2	507	9967		1.283	35908.8	506	8389		1.283	1026	506	2120		1.283	0	506	17190
1.3	1652	505	3773		1.3	1652	506	748.7		1.3	0	506	14240		1.3	0	505	3773		1.3	0	506	6427		1.3	5292	506	513.1		1.3	17952	507	10250		1.3	25473.6	506	9319		1.3	0	506	2108		1.3	0	506	18210
1.317	0	505	3779		1.317	0	506	742.3		1.317	0	506	15130		1.317	0	505	3779		1.317	0	506	6262		1.317	5982	506	914.3		1.317	10432	507	10480		1.317	20012.8	507	10070		1.317	0	506	2066		1.317	0	506	19260
1.333	0	506	464.1		1.333	0	506	730.4		1.333	0	506	15000		1.333	0	506	464.1		1.333	0	506	6069		1.333	6975	506	1276		1.333	6483.6	507	10630		1.333	17761.6	507	10640		1.333	0	506	1993		1.333	0	506	20020
1.35	0	506	1874		1.35	0	506	682.9		1.35	0	506	14760		1.35	0	506	1874		1.35	0	506	5836		1.35	8120	507	1598		1.35	5000.8	507	10730		1.35	16958.4	507	11030		1.35	0	506	1889		1.35	0	506	20420
1.367	0	506	3158		1.367	0	506	666.4		1.367	0	506	14430		1.367	0	506	3158		1.367	0	506	5623		1.367	9137	507	1881		1.367	4642.8	507	10730		1.367	16596.8	507	11240		1.367	0	506	1771		1.367	0	506	20570
1.383	0	506	4419		1.383	0	507	644.2		1.383	0	506	14060		1.383	0	506	4419		1.383	0	506	5327		1.383	9738	507	2125		1.383	4635.6	507	10700		1.383	16185.6	507	11270		1.383	0	506	1610		1.383	0	506	20390
1.4	0	506	5615		1.4	0	507	616.3		1.4	0	506	13610		1.4	0	506	5615		1.4	0	506	5009		1.4	9792	507	2329		1.4	4684.4	507	10610		1.4	15488	507	11120		1.4	0	506	1418		1.4	0	507	19970
1.417	0	506	6706		1.417	0	507	582.7		1.417	0	506	13050		1.417	0	506	6706		1.417	0	506	4656		1.417	9393	507	2493		1.417	4691.2	507	10400		1.417	14441.6	507	10800		1.417	0	506	1212		1.417	0	507	16240
1.433	0	506	7713		1.433	0	507	513.1		1.433	0	506	12480		1.433	0	506	7713		1.433	475	506	4245		1.433	8742	507	2618		1.433	4628	507	10190		1.433	13088.8	507	10290		1.433	0	507	980.5		1.433	0	507	14700
1.45	0	506	8681		1.45	0	507	474.4		1.45	0	506	11720		1.45	0	506	8681		1.45	1128	506	3828		1.45	8006	507	2704		1.45	4483.2	507	9922		1.45	11522.8	507	9600		1.45	0	507	706.9		1.45	0	507	14990
1.467	0	506	9540		1.467	0	507	429.6		1.467	0	506	10990		1.467	0	506	9540		1.467	4460	506	3377		1.467	7286	507	2750		1.467	4238	507	9336		1.467	9822	507	8732		1.467	0	507	403.3		1.467	0	507	14870
1.483	0	506	10320		1.483	0	507	552.2		1.483	0	506	10150		1.483	0	506	10320		1.483	15903	506	2867		1.483	6635	507	2770		1.483	3866	508	8802		1.483	8040	507	7684		1.483	0	507	110		1.483	0	507	14340
1.5	0	506	11000		1.5	0	507	560.9		1.5	0	507	9225		1.5	0	506	11000		1.5	43588	506	2350		1.5	6153	507	2673		1.5	3366.8	508	8430		1.5	6233.6	507	6457		1.5	0	507	8.285		1.5	0	507	13410
1.517	0	506	11600		1.517	0	507	564.8		1.517	0	507	8214		1.517	0	506	11600		1.517	88480	506	1788		1.517	5953	507	2644		1.517	2776.1	508	7984		1.517	4497.6	507	5049		1.517	0	507	17.91		1.517	0	507	12100
1.533	0	506	12110		1.533	0	507	563.8		1.533	0	507	4917		1.533	0	506	12110		1.533	133664	507	1838		1.533	6268	507	2564		1.533	2164.5	508	7478		1.533	2957.2	507	3462		1.533	0	507	5.698		1.533	0	507	10330
1.55	0	506	12530		1.55	0	507	557.8		1.55	0	507	4218		1.55	0	506	12530		1.55	160192	507	2766		1.55	7597	507	2443		1.55	1594.1	508	6925		1.55	1720.2	508	1695		1.55	0	508	48.69		1.55	0	507	8156
1.567	0	507	12880		1.567	0	507	547		1.567	0	507	3444		1.567	0	507	12880		1.567	165056	507	3410		1.567	10792	507	2281		1.567	1095.8	508	6244		1.567	828.9	508	3187		1.567	0	508	330.7		1.567	0	507	5564
1.583	0	507	13120		1.583	0	507	531.3		1.583	0	507	2540		1.583	0	507	13120		1.583	163216	507	3985		1.583	17065	508	2079		1.583	669	508	3559		1.583	248.4	508	2791		1.583	0	508	642.9		1.583	0	507	2559
1.6	0	507	13310		1.6	0	508	510.7		1.6	0	507	1547		1.6	0	507	13310		1.6	163840	507	4554		1.6	27444	508	1807		1.6	301.6	508	3215		1.6	0	508	2121		1.6	0	508	886		1.6	0	507	3512
1.617	0	507	13410		1.617	0	508	485.2		1.617	0	507	507.9		1.617	0	507	13410		1.617	158352	507	5066		1.617	42660	508	1511		1.617	0	508	2798		1.617	0	508	1408		1.617	0	508	229.1		1.617	0	507	2619
1.633	0	507	13430		1.633	0	508	454.9		1.633	0	507	1757		1.633	0	507	13430		1.633	137136	508	5537		1.633	63372	508	1214		1.633	0	508	2295		1.633	0	508	596.2		1.633	0	508	743.6		1.633	0	508	8258
1.65	0	507	13390		1.65	0	508	419.6		1.65	0	508	2211		1.65	0	507	13390		1.65	101360	508	5965		1.65	90680	508	917		1.65	0	508	1723		1.65	0	508	4.726		1.65	0	508	1137		1.65	0	508	8067
1.667	0	507	13240		1.667	0	508	379.5		1.667	0	508	2612		1.667	0	507	13240		1.667	63108	508	6346		1.667	126808	508	548.3		1.667	0	508	1053		1.667	0	509	9.08		1.667	0	508	481.3		1.667	0	508	7644
1.683	0	507	13010		1.683	0	508	334.4		1.683	0	508	2944		1.683	0	507	13010		1.683	33208	508	6694		1.683	175760	508	138.4		1.683	0	508	298.9		1.683	0	509	895.3		1.683	0	508	1221		1.683	0	508	7060
1.7	0	507	12700		1.7	0	508	284.5		1.7	0	508	3208		1.7	0	507	12700		1.7	15029	508	6993		1.7	242192	508	197.4		1.7	0	508	424.6		1.7	0	509	1715		1.7	0	508	1885		1.7	7237	508	8404
1.717	0	507	12320		1.717	0	508	229.7		1.717	0	508	3457		1.717	0	507	12320		1.717	6201	508	7272		1.717	326656	508	200		1.717	0	508	2371		1.717	0	509	2456		1.717	2525	508	2524		1.717	51656	508	8110
1.733	0	507	11870		1.733	0	508	169.9		1.733	0	508	6157		1.733	0	507	11870		1.733	2739	508	7500		1.733	418800	508	198.9		1.733	0	509	2057		1.733	0	509	3119		1.733	3814	508	3085		1.733	160464	508	7693
1.75	0	507	11310		1.75	0	508	105.3		1.75	0	508	6700		1.75	0	507	11310		1.75	1714	508	7688		1.75	503088	508	220.7		1.75	0	509	3652		1.75	0	509	3704		1.75	1856	508	3567		1.75	339824	508	7150
1.767	16530	507	10670		1.767	0	508	35.86		1.767	0	508	7192		1.767	0	507	10670		1.767	1576	508	7834		1.767	578240	508	219.8		1.767	0	509	3707		1.767	0	509	4210		1.767	0	508	3972		1.767	522288	508	6457
1.783	72204	507	9947		1.783	0	508	107.9		1.783	0	508	7617		1.783	7756	507	9947		1.783	1670	508	7938		1.783	668160	509	215.6		1.783	0	509	3615		1.783	0	509	4622		1.783	0	508	4278		1.783	614336	508	5675
1.8	191776	508	9141		1.8	0	508	93.82		1.8	0	508	8042		1.8	33752	508	9141		1.8	1779	508	8002		1.8	783616	509	208.1		1.8	0	509	3487		1.8	0	509	4979		1.8	0	509	4521		1.8	573952	508	4768
1.817	372096	508	8251		1.817	0	508	142		1.817	0	508	8394		1.817	83656	508	8251		1.817	1964	508	8023		1.817	884864	509	197.2		1.817	0	509	2017		1.817	0	509	5257		1.817	0	509	4692		1.817	449872	508	4046
1.833	556736	508	7278		1.833	0	508	29.33		1.833	0	508	8688		1.833	149520	508	7278		1.833	6612	508	8003		1.833	899584	509	183.1		1.833	0	509	2496		1.833	3803	509	5456		1.833	0	509	4797		1.833	325904	508	2932
1.85	665408	508	6220		1.85	0	509	37.41		1.85	0	508	8941		1.85	206944	508	6220		1.85	31306	508	7936		1.85	792704	509	165.6		1.85	0	509	2929		1.85	25018	510	5577		1.85	0	509	4822		1.85	249696	508	1775
1.867	655040	508	5079		1.867	0	509	85.24		1.867	0	508	9145		1.867	231568	508	5079		1.867	102792	508	7834		1.867	602496	509	52.08		1.867	0	509	3329		1.867	65884	510	5619		1.867	0	509	4734		1.867	228464	508	547.3
1.883	549440	508	8160		1.883	0	509	225.3		1.883	3037	508	9275		1.883	217648	508	8160		1.883	245216	509	7692		1.883	401184	509	61.03		1.883	944	509	2823		1.883	121320	510	5582		1.883	0	509	4614		1.883	237104	509	286.3
1.9	405568	508	7662		1.9	13549	509	253.1		1.9	37104	509	9371		1.9	178320	508	7662		1.9	432880	509	7507		1.9	243440	509	64.38		1.9	12452	509	2950		1.9	168144	510	5468		1.9	0	509	4390		1.9	246624	509	2230
1.917	269520	508	7099		1.917	58772	509	277.8		1.917	126884	509	9430		1.917	130408	508	7099		1.917	587968	509	7282		1.917	142688	509	62.13		1.917	31350	509	3403		1.917	182000	510	5274		1.917	0	509	4118		1.917	240000	509	4001
1.933	162928	508	6525		1.933	147472	509	299.2		1.933	296272	509	9392		1.933	85536	508	6525		1.933	637312	509	7014		1.933	87476	509	54.27		1.933	54884	509	3775		1.933	157696	510	5002		1.933	0	509	3788		1.933	217024	509	5577
1.95	89620	508	5879		1.95	266816	509	317.5		1.95	525952	509	7695		1.95	49584	508	5879		1.95	566976	509	6705		1.95	59436	509	40.81		1.95	76268	509	4085		1.95	112332	510	4651		1.95	0	509	3377		1.95	186000	509	7008
1.967	44928	508	5166		1.967	369184	509	332.6		1.967	740224	509	7921		1.967	24530	508	5166		1.967	426992	509	6355		1.967	44376	509	116.2		1.967	88464	510	4340		1.967	68084	510	4222		1.967	0	509	2912		1.967	154144	509	8265
1.983	20442	508	4390		1.983	405344	509	344.5		1.983	847168	509	8130		1.983	9589	508	4390		1.983	277088	509	5963		1.983	34296	509	119.3		1.983	87888	510	4517		1.983	35472	510	3714		1.983	0	509	2390		1.983	123476	509	9348
2	8015	508	3564		2	360944	509	353.2		2	800768	509	8283		2	1928	508	3564		2	157952	509	5523		2	25868	509	118.5		2	75760	510	6335		2	15512	510	3111		2	19420	509	1800		2	93892	509	10260
2.017	1613	508	2697		2.017	266288	509	358.7		2.017	632064	509	8346		2.017	0	508	2697		2.017	82272	509	5045		2.017	18638	509	113.8		2.017	56512	510	6941		2.017	4155	510	2452		2.017	91032	509	2439		2.017	66524	509	10990
2.033	0	509	1776		2.033	165632	509	361.1		2.033	421264	509	8396		2.033	0	509	1776		2.033	41252	509	4537		2.033	12982	510	105.1		2.033	35792	510	7291		2.033	0	510	1738		2.033	233616	509	2090		2.033	43816	509	11550
2.05	0	509	826.1		2.05	88476	509	166.4		2.05	241280	509	8367		2.05	0	509	826.1		2.05	21437	509	3983		2.05	8937	510	92.54		2.05	18245	510	7588		2.05	0	510	881.4		2.05	421744	510	1664		2.05	27293	509	11940
2.067	0	509	16.16		2.067	42680	509	191.1		2.067	123388	509	8264		2.067	0	509	16.16		2.067	11996	509	3382		2.067	6253	510	116.8		2.067	5849	510	7831		2.067	0	510	9.328		2.067	568256	510	1183		2.067	16408	510	12220
2.083	0	509	7.261		2.083	19432	509	239.5		2.083	59068	509	8096		2.083	0	509	7.261		2.083	7045	509	2755		2.083	4453	510	159.5		2.083	0	510	8021		2.083	0	511	61.67		2.083	589632	510	622.9		2.083	9436	510	12260
2.1	0	509	48.82		2.1	8768	510	282.9		2.1	27469	509	7850		2.1	0	509	48.82		2.1	4154	509	2072		2.1	3238	510	163		2.1	0	510	8176		2.1	0	511	66.87		2.1	481264	510	899.9		2.1	4655	510	12200
2.117	0	509	47.54		2.117	3605	510	321.3		2.117	12295	509	7554		2.117	0	509	47.54		2.117	2395	509	1363		2.117	2443	510	102.1		2.117	0	510	8292		2.117	0	511	69.69		2.117	317568	510	1182		2.117	989	510	11930
2.133	0	509	45.66		2.133	713	510	354.7		2.133	4433	509	7192		2.133	0	509	45.66		2.133	1374	510	601.9		2.133	1908	510	123.1		2.133	0	510	8333		2.133	0	511	93.39		2.133	175424	510	1477		2.133	0	510	11460
2.15	0	509	52.95		2.15	0	510	383.1		2.15	30	510	6764		2.15	2830	509	52.95		2.15	775	510	85.13		2.15	1488	510	140.3		2.15	0	510	8320		2.15	0	511	98.29		2.15	84728	510	507.2		2.15	0	510	10860
2.167	0	510	51.7		2.167	0	510	406.5		2.167	0	510	6271		2.167	6509	510	51.7		2.167	368	510	88.57		2.167	1073	510	153.7		2.167	0	510	8255		2.167	0	511	101.2		2.167	37800	510	1105		2.167	0	510	10090
2.183	0	510	49.92		2.183	0	510	424.9		2.183	0	510	5700		2.183	8503	510	49.92		2.183	73	510	53.89		2.183	649	510	163.3		2.183	0	510	8119		2.183	0	511	102.2		2.183	15547	510	1651		2.183	0	510	9147
2.2	0	510	47.61		2.2	0	510	475.2		2.2	0	510	5070		2.2	7797	510	47.61		2.2	0	510	62.83		2.2	317	510	169		2.2	0	510	7952		2.2	0	511	101.2		2.2	4089	510	2131		2.2	0	510	8029
2.217	0	510	44.78		2.217	0	510	393.6		2.217	0	510	4427		2.217	4643	510	44.78		2.217	291	510	63.67		2.217	153	510	171		2.217	0	511	7761		2.217	0	511	98.23		2.217	0	511	2573		2.217	0	510	6775
2.233	0	510	41.43		2.233	0	510	424.3		2.233	0	510	3692		2.233	254	510	41.43		2.233	1024	510	79.3		2.233	153	511	118.2		2.233	0	511	7492		2.233	0	511	93.3		2.233	0	511	2946		2.233	0	510	5322
2.25	0	510	37.55		2.25	0	510	376.8		2.25	0	510	2861		2.25	0	510	37.55		2.25	1931	510	86.83		2.25	153	511	213.6		2.25	0	511	7171		2.25	0	511	109.7		2.25	0	511	3256		2.25	0	510	3655
2.267	0	510	33.14		2.267	0	510	411.5		2.267	0	510	2002		2.267	0	510	33.14		2.267	2606	510	80.79		2.267	153	511	321.2		2.267	0	511	6850		2.267	0	511	107.6		2.267	0	511	3479		2.267	0	510	1889
2.283	0	510	28.43		2.283	0	510	476.8		2.283	0	510	1076		2.283	0	510	28.43		2.283	2760	511	94.65		2.283	153	511	413		2.283	0	511	6427		2.283	0	512	104.1		2.283	0	511	3654		2.283	0	511	1635
2.3	0	510	26.76		2.3	0	510	506		2.3	0	510	2812		2.3	0	510	26.76		2.3	2423	511	94.89		2.3	153	511	489.2		2.3	0	511	5967		2.3	0	512	98.96		2.3	0	511	3802		2.3	0	511	2953
2.317	0	511	938		2.317	0	510	529.2		2.317	0	510	2260		2.317	0	511	938		2.317	1816	511	109.9		2.317	153	511	537.7		2.317	0	511	5760		2.317	0	512	92.28		2.317	0	511	3865		2.317	0	511	1628
2.333	0	511	1910		2.333	0	511	649.6		2.333	0	510	1662		2.333	0	511	1910		2.333	1159	511	102.6		2.333	153	511	714.8		2.333	0	511	5480		2.333	0	512	28.55		2.333	0	511	3895		2.333	0	511	2459
2.35	0	511	2811		2.35	0	511	680.1		2.35	0	510	1028		2.35	0	511	2811		2.35	531	511	117.3		2.35	153	511	785.6		2.35	0	511	4963		2.35	0	512	38.6		2.35	0	511	3855		2.35	0	511	5718
2.367	0	511	3691		2.367	0	511	705.4		2.367	0	510	338.2		2.367	0	511	3691		2.367	0	511	99.35		2.367	153	511	832.5		2.367	0	511	4406		2.367	0	512	45.73		2.367	0	511	3699		2.367	0	511	8688
2.383	0	511	4508		2.383	0	511	695.3		2.383	0	511	3079		2.383	0	511	4508		2.383	0	511	117.2		2.383	153	511	879.4		2.383	0	511	3786		2.383	0	512	38.04		2.383	0	511	3561		2.383	0	511	11320
2.4	0	511	5272		2.4	0	511	716.5		2.4	0	511	3050		2.4	0	511	5272		2.4	0	511	133.2		2.4	153	511	902.3		2.4	0	511	3125		2.4	0	512	243.3		2.4	0	511	3409		2.4	0	511	13630
2.417	0	511	5982		2.417	0	511	629.2		2.417	0	511	2985		2.417	0	511	5982		2.417	0	511	145.2		2.417	153	511	924.9		2.417	0	511	2482		2.417	0	512	450.4		2.417	0	511	3146		2.417	0	511	15630
2.433	0	511	6619		2.433	0	511	576.2		2.433	0	511	2915		2.433	0	511	6619		2.433	0	511	161		2.433	153	511	923.2		2.433	0	511	4172		2.433	0	512	619.7		2.433	0	511	2833		2.433	0	511	17310
2.45	0	511	7227		2.45	0	511	619.3		2.45	0	511	2850		2.45	0	511	7227		2.45	0	511	177.7		2.45	153	511	921.1		2.45	0	512	3851		2.45	0	512	768		2.45	0	511	2454		2.45	0	511	18670
2.467	0	511	7780		2.467	0	511	655.3		2.467	0	511	2735		2.467	0	511	7780		2.467	0	511	193.6		2.467	153	511	904.5		2.467	0	512	3435		2.467	0	513	959.2		2.467	0	512	2012		2.467	0	511	19720
2.483	0	511	8280		2.483	0	511	684.2		2.483	0	511	2637		2.483	0	511	8280		2.483	0	511	208.7		2.483	153	512	853.2		2.483	0	512	3047		2.483	0	513	1084		2.483	0	512	1504		2.483	0	512	20440
2.5	0	511	8726		2.5	0	511	706.2		2.5	0	511	2509		2.5	0	511	8726		2.5	0	511	222		2.5	153	512	772.3		2.5	0	512	2622		2.5	0	513	1190		2.5	0	512	932.4		2.5	0	512	20840
2.517	0	511	9118		2.517	0	511	721		2.517	0	511	2357		2.517	0	511	9118		2.517	0	511	233.3		2.517	153	512	734.3		2.517	0	512	2172		2.517	0	513	1275		2.517	0	512	327.7		2.517	0	512	20970
2.533	0	511	9457		2.533	0	511	728.8		2.533	0	511	2198		2.533	0	511	9457		2.533	0	512	242.8		2.533	153	512	670.1		2.533	0	512	1690		2.533	0	513	1341		2.533	0	512	1375		2.533	0	512	20760
2.55	0	512	9732		2.55	0	511	729.6		2.55	0	511	2022		2.55	0	512	9732		2.55	0	512	240		2.55	153	512	593.6		2.55	0	512	687.7		2.55	0	513	1387		2.55	0	512	1131		2.55	0	512	20230
2.567	0	512	9965		2.567	0	511	723.3		2.567	0	511	1829		2.567	0	512	9965		2.567	0	512	247.8		2.567	153	512	504.4		2.567	0	512	89.26		2.567	0	513	1413		2.567	0	512	853.3		2.567	0	512	19440
2.583	0	512	10140		2.583	0	512	709.9		2.583	0	511	1620		2.583	0	512	10140		2.583	0	512	253.5		2.583	153	512	498.2		2.583	0	513	275.9		2.583	0	513	1419		2.583	0	512	543.1		2.583	0	512	18290
2.6	0	512	9111		2.6	0	512	689.5		2.6	0	511	1393		2.6	0	512	9111		2.6	0	512	246.1		2.6	153	512	414.7		2.6	0	513	900		2.6	0	513	1405		2.6	0	512	199.8		2.6	0	512	16830
2.617	0	512	9432		2.617	0	512	662.1		2.617	0	512	1169		2.617	0	512	9432		2.617	0	512	246.7		2.617	153	512	315.9		2.617	0	513	1086		2.617	0	513	1372		2.617	0	512	166.4		2.617	0	512	15050
2.633	0	512	9692		2.633	0	512	745.4		2.633	0	512	917.8		2.633	0	512	9692		2.633	0	512	253.4		2.633	153	512	202		2.633	0	513	1199		2.633	0	513	1319		2.633	0	513	167.1		2.633	0	512	12950
2.65	0	512	9888		2.65	0	512	725.7		2.65	0	512	649.5		2.65	0	512	9888		2.65	0	512	257.9		2.65	153	512	60.93		2.65	0	513	1529		2.65	0	513	1246		2.65	0	513	7.051		2.65	0	512	10500
2.667	0	512	10020		2.667	0	512	699.7		2.667	0	512	375.9		2.667	0	512	10020		2.667	0	512	238.3		2.667	153	513	136.8		2.667	0	513	1829		2.667	0	513	1136		2.667	0	513	441.2		2.667	0	512	7785
2.683	0	512	10090		2.683	0	512	406.7		2.683	0	512	76.35		2.683	0	512	10090		2.683	0	512	243.1		2.683	153	513	205.9		2.683	0	513	549.2		2.683	0	513	1029		2.683	0	513	848.9		2.683	0	512	4807
2.7	0	512	10080		2.7	0	512	1285		2.7	0	512	104		2.7	0	512	10080		2.7	0	512	245.4		2.7	153	513	173.6		2.7	0	513	1244		2.7	0	513	902.3		2.7	0	513	1202		2.7	0	512	1388
2.717	0	512	9983		2.717	0	512	2111		2.717	0	512	133.5		2.717	0	512	9983		2.717	0	512	245.5		2.717	153	513	174.8		2.717	0	513	1855		2.717	0	514	755.1		2.717	0	513	1527		2.717	0	513	5104
2.733	0	512	9872		2.733	0	513	2884		2.733	0	512	121.7		2.733	0	512	9872		2.733	0	512	243.2		2.733	153	513	188.9		2.733	0	513	2465		2.733	0	514	587.7		2.733	0	513	1108		2.733	0	513	3323
2.75	0	513	9698		2.75	0	513	3605		2.75	0	512	108.5		2.75	0	513	9698		2.75	0	513	246.6		2.75	153	513	192.3		2.75	0	513	3042		2.75	0	514	400		2.75	0	513	1586		2.75	0	513	1373
2.767	0	513	9459		2.767	0	513	4273		2.767	0	513	127.6		2.767	0	513	9459		2.767	0	513	247.8		2.767	153	513	191.1		2.767	0	514	3586		2.767	0	514	192.1		2.767	0	513	2035		2.767	0	513	170.6
2.783	0	513	9157		2.783	0	513	4889		2.783	0	513	118		2.783	0	513	9157		2.783	0	513	241.2		2.783	153	513	152.3		2.783	0	514	3669		2.783	0	514	507.2		2.783	0	513	2495		2.783	0	513	189
2.8	0	513	8800		2.8	0	513	5452		2.8	0	513	27.88		2.8	0	513	8800		2.8	0	513	200.3		2.8	153	513	543.4		2.8	0	514	4183		2.8	0	514	1060		2.8	0	513	2810		2.8	0	513	203.8
2.817	0	513	8370		2.817	0	513	6199		2.817	0	513	120		2.817	0	513	8370		2.817	0	513	192.5		2.817	153	513	907.4		2.817	0	514	4676		2.817	0	514	1544		2.817	0	513	2622		2.817	0	513	172.1
2.833	0	513	7877		2.833	0	513	6760		2.833	0	513	191.7		2.833	0	513	7877		2.833	0	513	192.2		2.833	153	513	1283		2.833	0	514	5149		2.833	0	514	1979		2.833	0	514	3044		2.833	0	513	195.1
2.85	0	513	7320		2.85	0	513	7222		2.85	0	513	288.7		2.85	0	513	7320		2.85	0	513	217.4		2.85	153	514	1604		2.85	0	514	5575		2.85	0	514	2362		2.85	0	514	3386		2.85	0	513	197.8
2.867	0	513	6690		2.867	0	513	7633		2.867	0	513	339.7		2.867	0	513	6690		2.867	0	513	210.5		2.867	153	514	1897		2.867	0	514	5978		2.867	0	514	2695		2.867	0	514	3659		2.867	0	513	199.2
2.883	0	513	6006		2.883	0	513	7994		2.883	0	513	448.9		2.883	0	513	6006		2.883	0	513	223.3		2.883	153	514	2136		2.883	0	514	6318		2.883	0	514	2977		2.883	0	514	3863		2.883	0	513	220
2.9	0	513	5259		2.9	0	513	8305		2.9	0	513	528.6		2.9	0	513	5259		2.9	0	513	214.4		2.9	153	514	2332		2.9	0	514	6613		2.9	0	515	3209		2.9	0	514	3996		2.9	0	514	222.1
2.917	0	513	4435		2.917	0	513	8565		2.917	0	513	639		2.917	0	513	4435		2.917	0	513	212.6		2.917	153	514	2514		2.917	0	514	6857		2.917	0	515	3390		2.917	0	514	4061		2.917	0	514	223.4
2.933	0	513	3561		2.933	0	513	8775		2.933	0	514	712.5		2.933	0	513	3561		2.933	0	513	216.7		2.933	153	514	2671		2.933	0	514	7043		2.933	0	515	3520		2.933	0	514	4055		2.933	0	514	237.1
2.95	0	513	2614		2.95	0	513	8934		2.95	0	514	779.7		2.95	0	513	2614		2.95	0	513	211.6		2.95	153	514	2747		2.95	0	514	7229		2.95	0	515	3600		2.95	0	514	3971		2.95	0	514	263
2.967	0	513	1613		2.967	0	513	9043		2.967	0	514	840.7		2.967	0	513	1613		2.967	0	513	212.4		2.967	153	514	2828		2.967	0	514	7367		2.967	0	515	3589		2.967	0	514	3830		2.967	0	514	256.5
2.983	0	513	520.3		2.983	0	514	9219		2.983	0	514	863.1		2.983	0	513	520.3		2.983	0	514	204.2		2.983	153	514	2870		2.983	0	515	7448		2.983	0	515	3581		2.983	0	514	3571		2.983	0	514	262.3
3	0	514	2039		3	0	514	9249		3	0	514	918.2		3	0	514	2039		3	0	514	193.8		3	153	514	2851		3	0	515	7484		3	0	515	3522		3	0	514	3308		3	0	514	228.5
3.017	0	514	2009		3.017	0	514	9317		3.017	0	514	966.8		3.017	0	514	2009		3.017	0	514	181		3.017	153	514	2798		3.017	0	515	7474		3.017	0	515	3411		3.017	0	514	2974		3.017	0	514	234.1
3.033	0	514	1967		3.033	0	514	9264		3.033	0	514	1009		3.033	0	514	1967		3.033	0	514	211.1		3.033	153	514	2692		3.033	0	515	7419		3.033	0	515	3249		3.033	0	514	2505		3.033	0	514	232.8
3.05	0	514	1929		3.05	0	514	9162		3.05	0	514	1044		3.05	0	514	1929		3.05	0	514	194.2		3.05	153	514	2582		3.05	0	515	7319		3.05	0	515	2939		3.05	0	514	2052		3.05	0	514	224.6
3.067	0	514	1866		3.067	0	514	9010		3.067	0	514	1073		3.067	0	514	1866		3.067	0	514	186.4		3.067	153	514	2430		3.067	0	515	7182		3.067	0	515	2707		3.067	0	514	1500		3.067	0	514	209.4
3.083	0	514	1801		3.083	0	514	8810		3.083	0	514	1096		3.083	0	514	1801		3.083	0	514	177.9		3.083	153	514	2240		3.083	0	515	6993		3.083	0	515	2422		3.083	0	515	927.2		3.083	0	514	187.3
3.1	0	514	1717		3.1	0	514	8561		3.1	0	514	606.8		3.1	0	514	1717		3.1	0	514	162		3.1	153	515	1999		3.1	0	515	6772		3.1	0	515	2062		3.1	0	515	269.3		3.1	0	514	204.7
3.117	0	514	1621		3.117	0	514	8263		3.117	0	514	725.7		3.117	0	514	1621		3.117	0	514	6.616		3.117	153	515	1728		3.117	0	515	6503		3.117	0	515	1699		3.117	0	515	1351		3.117	0	514	182.4
3.133	0	514	1534		3.133	0	514	7915		3.133	0	514	720.3		3.133	0	514	1534		3.133	0	515	63.7		3.133	153	515	1413		3.133	0	515	6182		3.133	0	515	1236		3.133	0	515	1474		3.133	0	514	154
3.15	0	514	1418		3.15	0	514	7556		3.15	0	514	859.8		3.15	0	514	1418		3.15	0	515	523.3		3.15	153	515	1028		3.15	0	515	5877		3.15	0	516	732.3		3.15	0	515	437.7		3.15	0	515	236
3.167	0	514	1292		3.167	0	514	7118		3.167	0	514	972.3		3.167	0	514	1292		3.167	0	515	957.5		3.167	153	515	673.6		3.167	0	515	5461		3.167	0	516	209.3		3.167	0	515	4107		3.167	0	515	229.6
3.183	0	515	1144		3.183	0	514	6756		3.183	0	515	275.7		3.183	0	515	1144		3.183	0	515	1379		3.183	153	515	248.4		3.183	0	515	5029		3.183	0	516	49.09		3.183	0	515	7446		3.183	0	515	219.3
3.2	0	515	987.6		3.2	0	514	6346		3.2	0	515	755.5		3.2	0	515	987.6		3.2	0	515	1765		3.2	153	515	198.9		3.2	0	515	4545		3.2	0	516	280.5		3.2	0	515	11360		3.2	0	515	204.9
3.217	0	515	853		3.217	0	514	5805		3.217	0	515	1215		3.217	0	515	853		3.217	0	515	2125		3.217	153	515	230.8		3.217	0	515	4017		3.217	0	516	320.7		3.217	0	515	14200		3.217	0	515	168.5
3.233	0	515	687.8		3.233	0	515	5216		3.233	0	515	1580		3.233	0	515	687.8		3.233	0	515	2470		3.233	153	515	220		3.233	0	516	4039		3.233	0	516	332.5		3.233	0	515	16690		3.233	0	515	170.8
3.25	0	515	511.1		3.25	0	515	4580		3.25	0	515	2004		3.25	0	515	511.1		3.25	0	515	2784		3.25	153	515	156.3		3.25	0	516	3767		3.25	0	516	339.2		3.25	0	515	18810		3.25	0	515	130.8
3.267	0	515	323		3.267	0	515	3897		3.267	0	515	2384		3.267	0	515	323		3.267	0	515	3073		3.267	153	515	190.4		3.267	0	516	3262		3.267	0	516	340.6		3.267	0	516	20610		3.267	0	515	75.2
3.283	0	515	123.4		3.283	0	515	3167		3.283	0	515	2732		3.283	0	515	123.4		3.283	0	515	3336		3.283	153	516	237.3		3.283	0	516	2740		3.283	0	516	336.8		3.283	0	516	22670		3.283	0	515	60.67
3.3	0	515	132.2		3.3	0	515	2389		3.3	0	515	3048		3.3	0	515	132.2		3.3	0	515	3541		3.3	153	516	238.3		3.3	0	516	2148		3.3	0	516	327.9		3.3	0	516	23900		3.3	0	515	61.51
3.317	0	515	132.6		3.317	0	515	1565		3.317	0	515	3318		3.317	0	515	132.6		3.317	0	515	3774		3.317	153	516	246.7		3.317	0	516	1542		3.317	0	516	313.7		3.317	0	516	24770		3.317	0	515	56.09
3.333	0	515	122.2		3.333	0	515	693.4		3.333	0	515	3572		3.333	0	515	122.2		3.333	0	515	3971		3.333	153	516	248.5		3.333	0	516	1969		3.333	0	517	294.3		3.333	0	516	25290		3.333	0	515	103.8
3.35	0	516	110.3		3.35	0	515	0		3.35	0	515	3785		3.35	0	516	110.3		3.35	0	516	4137		3.35	153	516	243.8		3.35	0	516	2060		3.35	0	517	269.7		3.35	0	516	25450		3.35	537.9	515	103.3
3.367	0	516	97.06		3.367	0	516	3.332		3.367	0	515	3978		3.367	0	516	97.06		3.367	0	516	4308		3.367	153	516	232.5		3.367	0	516	1650		3.367	0	517	239.9		3.367	148.4	516	25240		3.367	1308.4	515	119.2
3.383	0	516	82.42		3.383	0	516	34.83		3.383	0	516	4137		3.383	0	516	82.42		3.383	0	516	4442		3.383	153	516	214.6		3.383	0	516	1202		3.383	0	517	204.9		3.383	1183.8	516	24690		3.383	2313	516	139.6
3.4	0	516	89.05		3.4	0	516	64.68		3.4	0	516	4239		3.4	0	516	89.05		3.4	0	516	4545		3.4	153	516	218.1		3.4	0	516	732.5		3.4	0	517	164.7		3.4	2531.8	516	23790		3.4	3680.4	516	137.5
3.417	0	516	123		3.417	0	516	92.88		3.417	0	516	4340		3.417	0	516	123		3.417	0	516	4622		3.417	153	516	228.3		3.417	0	517	168.3		3.417	0	517	119.3		3.417	4337.6	516	22530		3.417	5620.8	516	149.5
3.433	0	516	96.71		3.433	0	516	89.21		3.433	0	516	4399		3.433	0	516	96.71		3.433	0	516	4695		3.433	153	516	209.2		3.433	0	517	236.9		3.433	0	517	123.8		3.433	6838	516	20920		3.433	8378.4	516	162.6
3.45	0	516	81.82		3.45	0	516	53.88		3.45	0	516	4436		3.45	0	516	81.82		3.45	0	516	4721		3.45	153	516	184.6		3.45	0	517	264.8		3.45	0	517	84.19		3.45	10210	516	19020		3.45	12068	516	158.6
3.467	0	516	163.2		3.467	0	516	97.04		3.467	0	516	4442		3.467	0	516	163.2		3.467	0	516	4724		3.467	153	516	186.5		3.467	0	517	347.5		3.467	0	517	40.36		3.467	14262.4	516	16720		3.467	16228.8	516	128.3
3.483	0	516	380.7		3.483	0	516	137.7		3.483	0	516	4414		3.483	0	516	380.7		3.483	0	516	4709		3.483	153	516	179.4		3.483	0	517	388.1		3.483	0	517	16.17		3.483	17761.6	516	14060		3.483	19520	516	143.3
3.5	0	517	585.2		3.5	0	517	121.5		3.5	0	516	4354		3.5	0	517	585.2		3.5	0	516	4664		3.5	153	517	194.8		3.5	0	517	412.6		3.5	0	518	0		3.5	19331.2	516	11140		3.5	20748.8	516	141.1
3.517	0	517	790.1		3.517	0	517	138.4		3.517	0	516	5032		3.517	0	517	790.1		3.517	0	516	4600		3.517	153	517	166.7		3.517	0	517	418.4		3.517	0	518	0		3.517	18592	517	7794		3.517	19790.4	516	163
3.533	0	517	970.9		3.533	0	517	188.8		3.533	0	516	5061		3.533	0	517	970.9		3.533	0	516	4511		3.533	153	517	148.4		3.533	0	517	929		3.533	0	518	0		3.533	16481.6	517	4134		3.533	17620.8	516	902.1
3.55	0	517	1150		3.55	0	517	236.1		3.55	0	516	5053		3.55	0	517	1150		3.55	0	516	4396		3.55	153	517	140.1		3.55	0	517	1050		3.55	0	518	0		3.55	14289.6	517	95.55		3.55	15310.4	516	1573
3.567	0	517	1307		3.567	0	517	280.2		3.567	0	516	5018		3.567	0	517	1307		3.567	0	516	4296		3.567	153	517	88.4		3.567	0	517	1150		3.567	0	518	0		3.567	12512.4	517	41.81		3.567	13291.2	516	2177
3.583	0	517	1486		3.583	0	517	321.1		3.583	0	516	4932		3.583	0	517	1486		3.583	0	516	3975		3.583	153	517	71.73		3.583	0	517	106.4		3.583	0	518	0		3.583	11160.8	517	12.04		3.583	11650	517	2713
3.6	0	517	1623		3.6	0	517	358.8		3.6	0	516	4819		3.6	0	517	1623		3.6	0	517	3835		3.6	153	517	58.48		3.6	0	517	402.7		3.6	0	518	0		3.6	9985.6	517	11.04		3.6	10274	517	3180
3.617	0	517	1748		3.617	0	517	393.3		3.617	0	516	4705		3.617	0	517	1748		3.617	0	517	3662		3.617	153	517	612		3.617	0	517	663.5		3.617	0	518	0		3.617	8852.8	517	38.49		3.617	9077.6	517	3106
3.633	0	517	1889		3.633	0	517	424.7		3.633	0	517	4591		3.633	0	517	1889		3.633	0	517	3479		3.633	153	517	1078		3.633	0	518	927.7		3.633	0	518	0		3.633	7783.2	517	54.8		3.633	8046.4	517	3571
3.65	0	517	1994		3.65	0	517	452.8		3.65	0	517	4436		3.65	0	517	1994		3.65	0	517	3263		3.65	153	517	1509		3.65	0	518	1174		3.65	0	518	0		3.65	6856.8	517	67.79		3.65	7220	517	4006
3.667	0	517	2049		3.667	0	517	477.8		3.667	0	517	4287		3.667	0	517	2049		3.667	0	517	3030		3.667	153	517	1903		3.667	0	518	1410		3.667	0	518	0		3.667	6116.4	517	81.24		3.667	6632.8	517	4348
3.683	0	517	2129		3.683	0	517	499.5		3.683	0	517	4078		3.683	0	517	2129		3.683	0	517	2762		3.683	153	517	2238		3.683	0	518	1645		3.683	0	518	0		3.683	5547.2	518	77.16		3.683	6266.8	517	4652
3.7	0	517	2206		3.7	0	517	518.1		3.7	0	517	3853		3.7	0	517	2206		3.7	0	517	2469		3.7	153	518	2523		3.7	0	518	1843		3.7	0	519	0		3.7	5118.4	518	104.7		3.7	6055.6	517	4859
3.717	0	517	2269		3.717	0	517	533.5		3.717	0	517	3601		3.717	0	517	2269		3.717	0	517	2149		3.717	153	518	2823		3.717	0	518	2009		3.717	0	519	0		3.717	4798	518	128.4		3.717	5924.8	517	1619
3.733	0	517	2320		3.733	0	517	545.7		3.733	0	517	3321		3.733	0	517	2320		3.733	0	517	1802		3.733	153	518	3047		3.733	0	518	2175		3.733	0	519	0		3.733	4554.8	518	148.2		3.733	5822.4	517	2952
3.75	0	518	2358		3.75	0	518	554.7		3.75	0	517	3014		3.75	0	518	2358		3.75	0	517	1430		3.75	153	518	3151		3.75	0	518	2312		3.75	0	519	0		3.75	4366.4	518	164.2		3.75	5713.6	517	4098
3.767	0	518	2384		3.767	0	518	560.5		3.767	0	517	2679		3.767	0	518	2384		3.767	0	517	1031		3.767	153	518	3300		3.767	0	518	2445		3.767	0	519	0		3.767	4232.4	518	176.2		3.767	5573.6	517	5067
3.783	0	518	2396		3.783	0	518	563.1		3.783	0	517	2357		3.783	0	518	2396		3.783	0	517	605.2		3.783	153	518	3389		3.783	0	518	2559		3.783	0	519	0		3.783	4170.4	518	198.7		3.783	5384.8	517	5874
3.8	0	518	2395		3.8	0	518	562.5		3.8	0	517	1974		3.8	0	518	2395		3.8	0	518	441.5		3.8	153	518	2874		3.8	0	518	2655		3.8	0	519	8.231		3.8	4190.8	518	737.1		3.8	5150.4	517	6496
3.817	0	518	2382		3.817	0	518	522.5		3.817	0	517	1532		3.817	0	518	2382		3.817	0	518	602.2		3.817	153	518	1141		3.817	0	518	2733		3.817	0	519	15.81		3.817	4276.8	518	1241		3.817	4895.6	518	6924
3.833	0	518	2356		3.833	0	518	523.1		3.833	0	517	1102		3.833	0	518	2356		3.833	0	518	727.3		3.833	153	518	2262		3.833	0	518	2757		3.833	0	519	22.67		3.833	4382.8	518	1671		3.833	4658.8	518	7275
3.85	0	518	2329		3.85	0	518	520.2		3.85	0	517	645.8		3.85	0	518	2329		3.85	0	518	849.4		3.85	153	518	3243		3.85	0	518	2807		3.85	0	519	28.81		3.85	4458.4	518	2067		3.85	4474	518	7449
3.867	0	518	2289		3.867	0	518	513.8		3.867	0	518	161.8		3.867	0	518	2289		3.867	0	518	969.2		3.867	153	518	4023		3.867	0	519	2825		3.867	0	519	34.22		3.867	4470	519	2412		3.867	4358.8	518	7477
3.883	0	518	2208		3.883	0	518	503.9		3.883	0	518	138.7		3.883	0	518	2208		3.883	0	518	1069		3.883	153	518	4742		3.883	0	519	2817		3.883	0	520	38.92		3.883	4414	519	2696		3.883	4312.4	518	7341
3.9	0	518	2122		3.9	0	518	490.5		3.9	0	518	173.7		3.9	0	518	2122		3.9	0	518	1160		3.9	153	518	5318		3.9	0	519	2800		3.9	0	520	42.89		3.9	4315.2	519	2943		3.9	4321.2	518	7040
3.917	0	518	2043		3.917	0	518	473.7		3.917	0	518	182.7		3.917	0	518	2043		3.917	0	518	1241		3.917	153	519	5741		3.917	0	519	2793		3.917	0	520	46.14		3.917	4215.2	519	3139		3.917	4370.8	518	6575
3.933	0	518	1952		3.933	0	518	453.3		3.933	0	518	166.1		3.933	0	518	1952		3.933	0	518	1313		3.933	153	519	6035		3.933	0	519	2769		3.933	0	520	48.66		3.933	4147.2	519	1426		3.933	4448.8	518	5977
3.95	0	518	1830		3.95	0	518	429.4		3.95	0	518	168.9		3.95	0	518	1830		3.95	0	518	1375		3.95	153	519	6187		3.95	0	519	2726		3.95	0	520	50.47		3.95	4122.8	519	2184		3.95	4544.4	518	5192
3.967	0	518	1716		3.967	0	519	402		3.967	0	519	227.9		3.967	0	518	1716		3.967	0	518	1422		3.967	153	519	6209		3.967	0	519	2665		3.967	0	520	51.55		3.967	4131.2	519	2871		3.967	4647.6	518	6156
3.983	0	519	1589		3.983	0	519	268.2		3.983	0	519	242		3.983	0	519	1589		3.983	0	519	1470		3.983	153	519	6078		3.983	0	519	2585		3.983	0	520	51.91		3.983	4148.8	519	3441		3.983	4747.2	518	12520
4	0	519	1458		4	0	519	255.3		4	0	519	231.6		4	0	519	1458		4	0	519	254.4		4	153	519	5804		4	0	519	2486		4	0	520	34.72		4	4158.4	519	3945		4	4836	519	18180
4.017	0	519	1307		4.017	0	519	238		4.017	0	519	316		4.017	0	519	1307		4.017	0	519	719		4.017	153	519	5448		4.017		519	2368		4.017		520	39.65		4.017		519	4342		4.017		519	23160
4.033	0	519	22.2		4.033	0	519	216.3		4.033	0	519	1045		4.033	0	519	22.2		4.033	0	519	1124		4.033	153	519	4920		4.033		519	2247		4.033		520	43.44		4.033		519	4576		4.033		519	27440
4.05	0	519	146.2		4.05	0	519	190.3		4.05	0	519	1764		4.05	0	519	146.2		4.05	0	519	1508		4.05	153	519	6809		4.05		519	2125		4.05		521	171.8		4.05		519	4838		4.05		519	31050
4.067	0	519	249.2		4.067	0	519	159.8		4.067	0	519	2453		4.067	0	519	249.2		4.067	0	519	1872		4.067	153	519	5526		4.067		519	1959		4.067		521	375.2		4.067		519	4979		4.067		519	33920
4.083	0	519	319.8		4.083	0	519	125		4.083	0	519	3055		4.083	0	519	319.8		4.083	0	519	2202		4.083	153	519	4861		4.083		519	1776		4.083		521	558.4		4.083		519	5029		4.083		519	36780
4.1	0	519	383		4.1	0	519	130		4.1	0	519	3650		4.1	0	519	383		4.1	0	519	2504		4.1	153	519	5358		4.1		519	1573		4.1		521	721.7		4.1		519	4994		4.1		519	38580
4.117	0	519	408.5		4.117	0	519	94.64		4.117	0	520	4191		4.117	0	519	408.5		4.117	0	519	2778		4.117	153	519	120.6		4.117		520	1353		4.117		521	841.8		4.117		520	4863		4.117		519	39690
4.133	0	519	1687		4.133	0	519	246.7		4.133	0	520	4704		4.133	0	519	1687		4.133	0	519	3017		4.133	153	520	3152		4.133		520	1126		4.133		521	973.1		4.133		520	4632		4.133		519	40140
4.15	0	520	2237		4.15	0	519	238.7		4.15	0	520	5179		4.15	0	520	2237		4.15	0	519	3225		4.15	153	520	4748		4.15		520	891		4.15		521	596.7		4.15		520	4308		4.15		519	39900
4.167	0	520	2478		4.167	0	519	227.9		4.167	0	520	5624		4.167	0	520	2478		4.167	0	519	3430		4.167	153	520	6766		4.167		520	1579		4.167		521	1339		4.167		520	3927		4.167		519	38980
4.183	0	520	2701		4.183	0	519	214.4		4.183	0	520	6027		4.183	0	520	2701		4.183	0	519	3608		4.183	153	520	9278		4.183		520	1447		4.183		521	2007		4.183		520	3449		4.183		519	42080
4.2	0	520	2917		4.2	0	519	198.2		4.2	0	520	6376		4.2	0	520	2917		4.2	0	520	3751		4.2	153	520	11380		4.2		520	1329		4.2		521	2601		4.2		520	2862		4.2		519	41190
4.217	0	520	3114		4.217	0	520	142.9		4.217	0	520	6726		4.217	0	520	3114		4.217	0	520	3873		4.217	153	520	13070		4.217		520	1188		4.217		521	3120		4.217		520	83.96		4.217		519	39710
4.233	0	520	3280		4.233	0	520	128.8		4.233	0	520	7026		4.233	0	520	3280		4.233	0	520	3954		4.233	153	520	14420		4.233		520	1050		4.233		521	3565		4.233		520	67.26		4.233		519	37640
4.25	0	520	3426		4.25	0	520	20.87		4.25	0	520	7279		4.25	0	520	3426		4.25	0	520	3999		4.25	153	520	15310		4.25		520	955.1		4.25		521	3935		4.25		520	2542		4.25		520	34980
4.267	0	520	3552		4.267	0	520	19.6		4.267	0	520	7484		4.267	0	520	3552		4.267	0	520	4037		4.267	153	520	15780		4.267		520	835.7		4.267		522	4231		4.267	37680	520	2122		4.267	43120	520	31750
4.283	0	520	3638		4.283	0	520	51.31		4.283	0	520	7655		4.283	0	520	3638		4.283	0	520	4032		4.283	153	520	16620		4.283		520	683.4		4.283		522	4453		4.283	38164	520	2781		4.283	43924	520	28000
4.3	0	520	3726		4.3	0	520	130.2		4.3	0	520	7798		4.3	0	520	3726		4.3	0	520	4241		4.3	153	520	20070		4.3		520	534.9		4.3		522	4600		4.3	38836	520	3265		4.3	44908	520	23590
4.317	0	520	3794		4.317	0	520	139.6		4.317	0	520	7899		4.317	0	520	3794		4.317	0	520	4233		4.317	153	520	20980		4.317		520	355.4		4.317		522	4672		4.317	39696	521	3714		4.317	46044	520	18620
4.333	0	520	3841		4.333	0	520	146		4.333	0	520	7949		4.333	0	520	3841		4.333	0	520	4206		4.333	153	520	21780		4.333		520	173.5		4.333		522	4644		4.333	40780	521	4037		4.333	47288	520	13030
4.35	0	520	3867		4.35	0	520	215.6		4.35	0	520	7956		4.35	0	520	3867		4.35	0	520	4153		4.35	153	520	22230		4.35		521	59.81		4.35		522	4577		4.35	42072	521	4250		4.35	48664	520	6864
4.367	0	520	3844		4.367	0	520	27.96		4.367	0	521	7905		4.367	0	520	3844		4.367	0	520	4075		4.367	153	520	22420		4.367		521	135.3		4.367		522	4435		4.367	43536	521	4324		4.367	50132	520	64.68
4.383	0	520	3835		4.383	0	520	106.8		4.383	0	521	7822		4.383	0	520	3835		4.383	0	520	3969		4.383	153	521	22200		4.383		521	204.9		4.383		522	4218		4.383	45056	521	4272		4.383	51624	520	97.53
4.4	0	521	3805		4.4	0	520	180.7		4.4	0	521	6372		4.4	0	521	3805		4.4	0	520	3836		4.4	153	521	21660		4.4		521	268.5		4.4		522	3926		4.4	46492	521	4093		4.4	53016	520	125
4.417	0	521	3754		4.417	0	520	249.6		4.417	0	521	536.1		4.417	0	521	3754		4.417	0	520	3671		4.417	153	521	20790		4.417		521	152.7		4.417		522	3582		4.417	47712	521	3797		4.417	54196	520	166.3
4.433	0	521	3727		4.433	0	520	313.5		4.433	0	521	1794		4.433	0	521	3727		4.433	0	520	3487		4.433	153	521	19570		4.433		522	296		4.433		522	3146		4.433	48708	521	3294		4.433	55168	520	199.9
4.45	0	521	3653		4.45	0	521	372.4		4.45	0	521	3051		4.45	0	521	3653		4.45	0	521	3275		4.45	153	521	18000		4.45		522	420		4.45		522	2636		4.45	49572	521	5341		4.45	55968	521	225.8
4.467	0	521	3526		4.467	0	521	426.3		4.467	0	521	4169		4.467	0	521	3526		4.467	0	521	2329		4.467	153	521	16100		4.467		522	545.2		4.467		522	2703		4.467	50400	521	5420		4.467	56688	521	244
4.483	0	521	3395		4.483	0	521	475.2		4.483	0	521	5137		4.483	0	521	3395		4.483	0	521	2187		4.483	153	521	13840		4.483		522	660.2		4.483		522	2621		4.483	51236	521	5453		4.483	57388	521	200.5
4.5	0	521	3257		4.5	0	521	519.1		4.5	0	521	6056		4.5	0	521	3257		4.5	0	521	2035		4.5	153	521	11230		4.5		522	809		4.5		522	2227		4.5	52092	521	5422		4.5	58100	521	209.2
4.517	0	521	3099		4.517	0	521	558		4.517	0	521	6870		4.517	0	521	3099		4.517	0	521	2866		4.517	153	521	8308		4.517		522	911.9		4.517		523	1760		4.517	52956	521	1494		4.517	58816	521	226.8
4.533	0	521	2921		4.533	0	521	591.9		4.533	0	521	7579		4.533	0	521	2921		4.533	0	521	2850		4.533	153	521	5045		4.533		522	1021		4.533		523	1238		4.533	53816	522	3165		4.533	59528	521	297.6
4.55	0	521	2721		4.55	0	521	620.8		4.55	0	521	8183		4.55	0	521	2721		4.55	0	521	2803		4.55	153	521	1699		4.55		522	1136		4.55		523	659.7		4.55	54684	522	4550		4.55	60232	521	365.6
4.567	0	521	2500		4.567	0	521	553.9		4.567	0	521	8816		4.567	0	521	2500		4.567	0	521	2735		4.567	153	522	1520		4.567		522	1242		4.567		523	25.78		4.567	55568	522	5715		4.567	60972	521	407.9
4.583	0	521	2259		4.583	0	521	591.8		4.583	0	521	9235		4.583	0	521	2259		4.583	0	521	2640		4.583	153	522	1208		4.583		522	1338		4.583		523	43.48		4.583	56492	522	6698		4.583	61784	521	429.8
4.6	0	521	1997		4.6	0	521	623.9		4.6	0	522	9550		4.6	0	521	1997		4.6	0	521	2518		4.6	153	522	2259		4.6		522	1409		4.6		523	41.23		4.6	57460	522	7421		4.6	62692	521	444.7
4.617	0	521	1714		4.617	0	521	650.2		4.617	0	522	9738		4.617	0	521	1714		4.617	0	521	2371		4.617	153	522	3065		4.617		522	1470		4.617		523	38.32		4.617	58452	522	7912		4.617	63692	521	432.3
4.633	0	522	1366		4.633	0	521	670.8		4.633	0	522	9830		4.633	0	522	1366		4.633	0	521	2198		4.633	153	522	3146		4.633		522	1523		4.633		523	34.77		4.633	59464	522	8235		4.633	64796	521	440.4
4.65	0	522	247		4.65	0	521	729.8		4.65	0	522	9841		4.65	0	522	247		4.65	0	521	1705		4.65	153	522	3158		4.65		522	1566		4.65		523	30.58		4.65	60496	522	8417		4.65	66024	521	425.3
4.667	0	522	108.1		4.667	0	521	747		4.667	0	522	9749		4.667	0	522	108.1		4.667	0	521	1478		4.667	153	522	3101		4.667		522	1600		4.667		523	25.74		4.667	61592	522	8326		4.667	67356	521	423.9
4.683	0	522	217.3		4.683	0	521	643.7		4.683	0	522	9565		4.683	0	522	217.3		4.683	0	521	1298		4.683	153	522	2975		4.683		523	92.96		4.683		523	3.425		4.683	62780	522	7987		4.683	68756	521	414.6
4.7	0	522	310.6		4.7	0	522	674		4.7	0	522	9273		4.7	0	522	310.6		4.7	0	522	1084		4.7	153	522	2780		4.7		523	62.86		4.7		524	3.308		4.7	64052	522	7482		4.7	70172	522	269.6
4.717	0	523	753.2		4.717	0	522	655.5		4.717	0	522	8897		4.717	0	523	753.2		4.717	0	522	835.6		4.717	153	522	2494		4.717		523	610.3		4.717		524	2.131		4.717	65372	522	9614		4.717	71560	522	777.2
4.733	0	523	1182		4.733	0	522	681.7		4.733	0	522	8344		4.733	0	523	1182		4.733	0	522	572.6		4.733	153	522	2178		4.733		523	714.8		4.733		524	16.54		4.733	66696	522	9534		4.733	72924	522	1892
4.75	0	523	1575		4.75	0	522	701.1		4.75	0	522	7781		4.75	0	523	1575		4.75	0	522	280.5		4.75	153	522	2924		4.75		523	594.8		4.75		524	19.65		4.75	68000	522	9286		4.75	74296	522	2892
4.767	0	523	1925		4.767	0	522	713.7		4.767	0	522	8861		4.767	0	523	1925		4.767	0	522	1512		4.767	153	522	3041		4.767		523	1263		4.767		524	22.35		4.767	69316	522	10080		4.767	75724	522	3830
4.783	0	523	2270		4.783	0	522	719.5		4.783	0	522	12120		4.783	0	523	2270		4.783	0	522	1577		4.783	153	522	2940		4.783		523	1870		4.783		524	24.63		4.783	70696	523	9869		4.783	77184	522	4759
4.8	0	523	2581		4.8	0	522	718.5		4.8	0	522	12210		4.8	0	523	2581		4.8	0	522	1630		4.8	153	523	2794		4.8		523	2454		4.8		524	26.49		4.8	72128	523	9595		4.8	78540	522	5494
4.817	0	523	2905		4.817	0	522	836		4.817	0	522	12280		4.817	0	523	2905		4.817	0	522	1682		4.817	153	523	2617		4.817		523	3020		4.817		524	27.94		4.817	73468	523	9110		4.817	79632	522	6165
4.833	0	523	3180		4.833	0	522	844.6		4.833	0	522	12310		4.833	0	523	3180		4.833	0	522	1713		4.833	153	523	2401		4.833		523	3522		4.833		524	28.98		4.833	74552	523	8480		4.833	80408	522	6681
4.85	0	523	3417		4.85	0	522	246		4.85	0	523	12270		4.85	0	523	3417		4.85	0	522	1741		4.85	153	523	2117		4.85		523	4014		4.85		524	29.6		4.85	75320	523	7679		4.85	80976	522	7108
4.867	0	523	3655		4.867	0	523	2185		4.867	0	523	12160		4.867	0	523	3655		4.867	0	522	1758		4.867	153	523	88.01		4.867		523	4442		4.867		524	29.81		4.867	75864	523	6768		4.867	81468	522	7410
4.883	0	523	3857		4.883	0	523	4016		4.883	0	523	12040		4.883	0	523	3857		4.883	0	522	1765		4.883	153	523	579.2		4.883		524	4807		4.883		525	29.6		4.883	76328	523	5711		4.883	81952	523	7602
4.9	0	523	4023		4.9	0	523	5571		4.9	0	523	11800		4.9	0	523	4023		4.9	0	523	1761		4.9	153	523	977.2		4.9		524	5145		4.9		525	28.98		4.9	76808	523	4528		4.9	82444	523	7684
4.917	0	523	4177		4.917	0	523	7170		4.917	0	523	11530		4.917	0	523	4177		4.917	0	523	1747		4.917	153	523	1276		4.917		524	5440		4.917		525	27.94		4.917	77312	523	3186		4.917	82920	523	7657
4.933	0	523	4305		4.933	0	523	8726		4.933	0	523	11220		4.933	0	523	4305		4.933	0	523	1730		4.933	153	523	1422		4.933		524	5691		4.933		525	26.49		4.933	77804	523	1809		4.933	83384	523	7595
4.95	0	524	4407		4.95	0	523	10170		4.95	0	523	10830		4.95	0	524	4407		4.95	0	523	1719		4.95	153	523	1451		4.95		524	5907		4.95		525	24.63		4.95	78232	523	209.3		4.95	83796	523	7389
4.967	0	524	4506		4.967	0	523	11550		4.967	0	523	10380		4.967	0	524	4506		4.967	0	523	1673		4.967	153	523	3669		4.967		524	6073		4.967		525	22.35		4.967	78576	524	219.2		4.967	84132	523	7061
4.983	0	524	4560		4.983	0	523	12790		4.983	0	523	9858		4.983	0	524	4560		4.983	0	523	1624		4.983	153	523	4145		4.983		524	6195		4.983		525	19.65		4.983	78852	524	190.2		4.983	84432	523	6612
5	0	524	4589		5	0	523	14030		5	0	523	9258		5	0	524	4589		5	0	523	1565		5	153	524	4542		5		524	6274		5		525	16.54		5	79108	524	170.4		5	84780	523	6073
5.017	0	524	4593		5.017	0	523	15070		5.017	0	523	8606		5.017	0	524	4593		5.017	0	523	1488		5.017	153	524	4876		5.017		524	6309		5.017		525	13.02		5.017	79428	524	146.2		5.017	85236	523	5426
5.033	0	524	4570		5.033	0	523	16000		5.033	0	523	7811		5.033	0	524	4570		5.033	0	523	699		5.033	153	524	5211		5.033		524	6270		5.033		525	9.08		5.033	79876	524	117.5		5.033	85832	523	4671
5.05	0	524	4556		5.05	0	523	16560		5.05	0	523	7067		5.05	0	524	4556		5.05	0	523	765.5		5.05	153	524	5401		5.05		524	6225		5.05		525	4.726		5.05	80508	524	84.41		5.05	86576	523	3807
5.067	0	524	4489		5.067	0	523	8997		5.067	0	523	6245		5.067	0	524	4489		5.067	0	523	818.6		5.067	153	524	5514		5.067		524	6657		5.067		526	0		5.067	81344	524	65.72		5.067	87480	523	2863
5.083	0	524	4348		5.083	0	523	11400		5.083	0	524	3868		5.083	0	524	4348		5.083	0	523	872.2		5.083	153	524	5548		5.083		524	6711		5.083		526	0		5.083	82376	524	73.97		5.083	88548	523	1791
5.1	0	524	4217		5.1	0	524	13470		5.1	0	524	3242		5.1	0	524	4217		5.1	0	523	895.5		5.1	153	524	5505		5.1		524	6651		5.1		526	0		5.1	83600	524	65.43		5.1	89704	523	619.1
5.117	0	524	4088		5.117	0	524	15930		5.117	0	524	2537		5.117	0	524	4088		5.117	0	524	909.2		5.117	153	524	5383		5.117		524	6553		5.117		526	29.57		5.117	84940	524	442.9		5.117	90880	524	29.26
5.133	0	524	3863		5.133	0	524	17850		5.133	0	524	1731		5.133	0	524	3863		5.133	0	524	883.2		5.133	153	524	5184		5.133		525	6408		5.133		526	1314		5.133	86252	525	749.9		5.133	91952	524	33.19
5.15	0	524	3715		5.15	0	524	19640		5.15	0	524	861.8		5.15	0	524	3715		5.15	0	524	847.6		5.15	153	524	4897		5.15		525	6232		5.15		526	2559		5.15	87344	525	956.6		5.15	92924	524	18.31
5.167	0	524	3531		5.167	0	524	21250		5.167	0	524	1771		5.167	0	524	3531		5.167	0	524	817.6		5.167	153	524	4546		5.167		525	6016		5.167		526	3686		5.167	88168	525	1932		5.167	93876	524	42.18
5.183	0	524	3324		5.183	0	524	22670		5.183	0	524	1990		5.183	0	524	3324		5.183	0	524	771		5.183	153	524	4117		5.183		525	5760		5.183		527	4693		5.183	88868	525	2812		5.183	94912	524	63.6
5.2	0	525	3089		5.2	0	524	23920		5.2	0	524	2051		5.2	0	525	3089		5.2	0	524	707.8		5.2	153	524	3660		5.2		525	6049		5.2		527	5582		5.2	89644	525	3582		5.2	96092	524	82.55
5.217	0	525	2829		5.217	0	524	24990		5.217	0	525	2181		5.217	0	525	2829		5.217	0	524	634.7		5.217	153	524	3090		5.217		525	5847		5.217		527	6308		5.217	90624	525	4307		5.217	97364	524	99.04
5.233	0	525	2542		5.233	0	524	25870		5.233	0	525	1797		5.233	0	525	2542		5.233	0	524	539.6		5.233	153	524	2442		5.233		525	3781		5.233		527	6976		5.233	91792	525	4910		5.233	98692	524	99.77
5.25	0	525	2228		5.25	0	524	26580		5.25	0	525	255.7		5.25	0	525	2228		5.25	0	524	417.6		5.25	153	525	1704		5.25		525	3864		5.25		527	7524		5.25	93104	525	4365		5.25	100056	524	116.1
5.267	0	525	1888		5.267	0	524	27110		5.267	0	525	964.8		5.267	0	525	1888		5.267	0	524	1152		5.267	153	525	906.7		5.267		525	3915		5.267		527	7953		5.267	94524	525	5151		5.267	101436	525	129.6
5.283	0	525	1521		5.283	0	524	27460		5.283	0	525	1639		5.283	0	525	1521		5.283	0	524	1199		5.283	153	525	12.04		5.283		525	3905		5.283		527	8262		5.283	96028	525	5803		5.283	102788	525	78.75
5.3	0	525	1128		5.3	0	524	27630		5.3	0	525	2269		5.3	0	525	1128		5.3	0	524	1217		5.3	153	525	26.87		5.3		525	3840		5.3		527	8451		5.3	97580	525	6349		5.3	104088	525	108.7
5.317	0	526	1564		5.317	0	524	27610		5.317	0	525	2847		5.317	0	526	1564		5.317	0	524	1226		5.317	153	525	39.94		5.317		525	3730		5.317		527	8521		5.317	99120	525	6772		5.317	105372	525	134.4
5.333	0	526	3018		5.333	0	524	27530		5.333	0	525	3390		5.333	0	526	3018		5.333	0	524	1210		5.333	153	525	50.19		5.333		525	3565		5.333		527	8471		5.333	100644	525	5391		5.333	106744	525	155.7
5.35	0	526	4343		5.35	0	525	27180		5.35	0	525	3916		5.35	0	526	4343		5.35	0	525	1195		5.35	153	525	9.234		5.35		525	3355		5.35		527	8301		5.35	102176	526	6169		5.35	108264	525	172.8
5.367	0	526	6065		5.367	0	525	26650		5.367	0	525	4400		5.367	0	526	6065		5.367	0	525	1178		5.367	153	525	1926		5.367		526	3094		5.367		527	8012		5.367	103772	526	6783		5.367	109956	525	214.2
5.383	0	526	9192		5.383	0	525	17290		5.383	0	525	4819		5.383	0	526	9192		5.383	0	525	1138		5.383	153	525	3657		5.383		526	2771		5.383		527	7603		5.383	105456	526	7234		5.383	111760	525	446.7
5.4	0	526	10620		5.4	0	525	18200		5.4	0	525	5195		5.4	0	526	10620		5.4	0	525	1086		5.4	153	526	5249		5.4		526	2411		5.4		527	7074		5.4	107184	526	7533		5.4	113572	525	655.1
5.417	0	526	11940		5.417	0	525	18870		5.417	0	525	5549		5.417	0	526	11940		5.417	0	525	1034		5.417	153	526	6673		5.417		526	1996		5.417		527	6426		5.417	108904	526	7660		5.417	115332	525	839.5
5.433	0	526	13160		5.433	0	525	19280		5.433	0	525	5840		5.433	0	526	13160		5.433	0	525	965.8		5.433	153	526	3884		5.433		526	1152		5.433		528	5658		5.433	110540	526	7622		5.433	116988	525	999.8
5.45	0	526	14270		5.45	0	525	19570		5.45	0	526	6088		5.45	0	526	14270		5.45	0	525	1244		5.45	153	526	1261		5.45		526	721.3		5.45		528	4770		5.45	112096	526	7420		5.45	118504	525	1136
5.467	0	526	15280		5.467	0	525	19500		5.467	0	526	6360		5.467	0	526	15280		5.467	0	525	1306		5.467	153	526	5358		5.467		526	236.6		5.467		528	3762		5.467	113584	526	7055		5.467	119868	526	696.1
5.483	0	526	16190		5.483	0	525	19230		5.483	0	526	6533		5.483	0	526	16190		5.483	0	525	1297		5.483	153	526	9073		5.483		526	1325		5.483		528	2635		5.483	115040	526	6526		5.483	121144	526	1418
5.5	0	526	17020		5.5	0	525	18670		5.5	0	526	6639		5.5	0	526	17020		5.5	0	525	1268		5.5	153	526	12380		5.5		526	1146		5.5		528	1534		5.5	116460	526	5824		5.5	122452	526	2129
5.517	0	526	17730		5.517	0	525	17860		5.517	0	526	6752		5.517	0	526	17730		5.517	0	525	1264		5.517	153	526	15280		5.517		526	2164		5.517		528	210.4		5.517	117864	526	4971		5.517	123880	526	2757
5.533	0	526	18340		5.533	0	525	16790		5.533	0	526	6874		5.533	0	526	18340		5.533	0	525	1229		5.533	153	526	17820		5.533		526	2142		5.533		528	193.3		5.533	119308	526	5945		5.533	125472	526	3302
5.55	0	526	18800		5.55	0	525	15470		5.55	0	526	6914		5.55	0	526	18800		5.55	0	525	1200		5.55	153	526	19970		5.55		526	2060		5.55		528	603.4		5.55	120864	526	5340		5.55	127208	526	3865
5.567	0	527	19210		5.567	0	525	8674		5.567	0	526	6895		5.567	0	527	19210		5.567	0	525	1186		5.567	153	526	21740		5.567		526	2481		5.567		528	974.7		5.567	122572	527	4619		5.567	129052	526	4272
5.583	0	527	19530		5.583	0	525	7944		5.583	0	526	6833		5.583	0	527	19530		5.583	0	526	246.6		5.583	153	526	23100		5.583		526	3299		5.583		528	1307		5.583	124400	527	3770		5.583	130984	526	4599
5.6	0	527	19740		5.6	0	526	6918		5.6	0	526	6743		5.6	0	527	19740		5.6	0	526	650		5.6	153	526	24070		5.6		527	3385		5.6		528	1601		5.6	126308	527	2792		5.6	132960	526	4844
5.617	0	527	19840		5.617	0	526	19990		5.617	0	526	6622		5.617	0	527	19840		5.617	0	526	1037		5.617	153	526	24640		5.617		527	3503		5.617		529	1856		5.617	128280	527	1765		5.617	135008	526	4948
5.633	0	527	19860		5.633	0	526	21110		5.633	0	526	6477		5.633	0	527	19860		5.633	0	526	1381		5.633	153	527	24810		5.633		527	3575		5.633		529	2073		5.633	130304	527	3861		5.633	137104	526	5038
5.65	0	527	19760		5.65	0	526	21970		5.65	0	526	6226		5.65	0	527	19760		5.65	0	526	1695		5.65	153	527	24590		5.65		527	3634		5.65		529	2250		5.65	132416	527	3494		5.65	139376	526	5063
5.667	0	527	19550		5.667	0	526	22640		5.667	0	526	3995		5.667	0	527	19550		5.667	0	526	1946		5.667	153	527	23990		5.667		527	2367		5.667		529	2451		5.667	134720	527	3059		5.667	142096	526	5010
5.683	0	527	19250		5.683	0	526	22910		5.683	0	526	4008		5.683	0	527	19250		5.683	0	526	2200		5.683	153	527	22980		5.683		527	2201		5.683		529	2570		5.683	137568	527	2493		5.683	145728	527	4858
5.7	0	527	18840		5.7	0	526	23240		5.7	0	527	4113		5.7	0	527	18840		5.7	0	526	2429		5.7	153	527	21600		5.7		527	2546		5.7		529	2651		5.7	141440	527	1944		5.7	150720	527	4651
5.717	0	527	18330		5.717	0	526	23370		5.717	0	527	4112		5.717	0	527	18330		5.717	0	526	2622		5.717	153	527	19830		5.717		527	2877		5.717		529	2694		5.717	146752	527	1341		5.717	156656	527	4445
5.733	0	527	17710		5.733	0	526	23300		5.733	0	527	4134		5.733	0	527	17710		5.733	0	526	2662		5.733	153	527	17670		5.733		527	3158		5.733		529	2699		5.733	152912	527	610.1		5.733	162160	527	4095
5.75	0	527	16950		5.75	0	526	23240		5.75	0	527	4053		5.75	0	527	16950		5.75	0	527	376.4		5.75	153	527	15100		5.75		527	3385		5.75		529	2667		5.75	158240	527	518.4		5.75	165696	527	3663
5.767	0	527	16140		5.767	0	526	22880		5.767	0	527	4039		5.767	0	527	16140		5.767	0	527	1007		5.767	153	527	12150		5.767		527	3598		5.767		529	2597		5.767	161200	527	57.09		5.767	166816	527	3148
5.783	0	527	15220		5.783	0	526	22250		5.783	0	527	3854		5.783	0	527	15220		5.783	0	527	1602		5.783	153	527	8800		5.783		527	3774		5.783		529	2454		5.783	161552	528	156.9		5.783	166432	527	2552
5.8	0	527	14200		5.8	0	526	21450		5.8	0	527	3630		5.8	0	527	14200		5.8	0	527	2152		5.8	153	527	5053		5.8		527	3913		5.8		529	2322		5.8	160592	528	169.2		5.8	165792	527	2974
5.817	0	528	13140		5.817	0	526	20460		5.817	0	527	5192		5.817	0	528	13140		5.817	0	527	3511		5.817	153	527	9824		5.817		527	4016		5.817		529	2151		5.817	159696	528	191.1		5.817	165680	527	2562
5.833	0	528	11950		5.833	0	526	19240		5.833	0	527	5168		5.833	0	528	11950		5.833	0	527	4124		5.833	153	527	8268		5.833		527	4083		5.833		530	315		5.833	159632	528	212.7		5.833	166176	527	2069
5.85	0	528	10640		5.85	0	527	17870		5.85	0	527	5131		5.85	0	528	10640		5.85	0	527	4683		5.85	153	527	6228		5.85		528	4113		5.85		530	1074		5.85	160304	528	1009		5.85	167024	527	1515
5.867	0	528	9274		5.867	0	527	16310		5.867	0	527	5063		5.867	0	528	9274		5.867	0	527	5195		5.867	153	528	3959		5.867		528	4144		5.867		530	1708		5.867	161376	528	1715		5.867	167936	527	897.9
5.883	0	528	7793		5.883	0	527	14510		5.883	0	527	4914		5.883	0	528	7793		5.883	0	527	5654		5.883	153	528	1475		5.883		528	4101		5.883		530	2217		5.883	162528	528	2387		5.883	168848	527	219
5.9	0	528	6205		5.9	0	527	12860		5.9	0	527	4741		5.9	0	528	6205		5.9	0	527	6073		5.9	153	528	32.76		5.9		528	4030		5.9		530	2600		5.9	163648	529	2982		5.9	169712	528	43.6
5.917	0	528	4514		5.917	0	527	20930		5.917	0	527	4523		5.917	0	528	4514		5.917	0	527	6478		5.917	153	528	27.26		5.917		528	3924		5.917		530	2858		5.917	164656	529	3513		5.917	170544	528	47.84
5.933	0	528	2720		5.933	0	527	20530		5.933	0	527	4257		5.933	0	528	2720		5.933	0	527	6825		5.933	153	528	34.73		5.933		528	3772		5.933		530	2991		5.933	165584	529	3969		5.933	171344	528	62.92
5.95	0	529	544.7		5.95	0	527	20200		5.95	0	528	3944		5.95	0	529	544.7		5.95	0	527	7116		5.95	153	528	41.19		5.95		528	3595		5.95		530	3745		5.95	166432	529	2457		5.95	172160	528	142.7
5.967	0	529	1650		5.967	0	527	19590		5.967	0	528	3583		5.967	0	529	1650		5.967	0	528	7337		5.967	153	528	46.67		5.967		528	3389		5.967		530	5212		5.967	167248	529	3438		5.967	172976	528	125.7
5.983	0	529	2207		5.983	0	527	18850		5.983	0	528	3173		5.983	0	529	2207		5.983	0	528	7539		5.983	153	529	51.15		5.983		528	3140		5.983		530	5604		5.983	168080	529	4310		5.983	173760	528	154.3
6	0	529	2726		6	0	527	18020		6	0	528	2664		6	0	529	2726		6	0	528	7694		6	153	529	54.63		6		528	2855		6		530	5908		6	168896	529	5061		6	174576	528	175.8
		529	3163				527	17080				528	2146				529	3163				528	7777				529	57.12				528	2534				530	6124				529	5689				528	190.1
		529	3636				527	15930				528	1717				529	3636				528	7856				529	58.61				528	2176				530	6253				529	6195				528	197.1
		529	4074				527	14760				528	270.8				529	4074				528	7873				529	59.11				528	1783				531	6294				529	6579				528	197
		529	4477				527	13460				528	2749				529	4477				528	7849				529	48.51				528	3567				531	6248				529	6841				528	189.7
		529	4846				527	12010				528	3074				529	4846				528	7778				529	50.62				529	3517				531	6114				529	7068				528	239.1
		529	5139				528	10480				528	3373				529	5139				528	7660				529	51.49				529	3441				531	5892				529	7111				528	241.4
		529	5446				528	8821				528	3630				529	5446				528	7507				529	51.12				529	3345				531	5583				529	7034				528	258.3
		529	5717				528	7042				528	3840				529	5717				528	7297				529	49.5				529	3234				531	5186				530	6103				529	287.2
		529	5953				528	5141				528	4026				529	5953				528	7040				529	46.64				529	3097				531	4685				530	5568				529	324.7
		530	6154				528	3117				528	4186				530	6154				528	6743				529	42.54				529	2946				531	4119				530	5600				529	336.2
		530	6320				528	970.8				529	4311				530	6320				528	6398				529	37.19				529	2769				531	3465				530	5446				529	342.1
		530	6450				528	4330				529	4390				530	6450				528	6005				529	44.55				529	2571				531	2723				530	748.1				529	342.4
		530	6545				528	3645				529	4428				530	6545				529	5571				530	25.13				529	2368				531	1893				530	2295				529	337.1
		530	6605				528	2911				529	4442				530	6605				529	4216				530	66.74				529	2124				531	974.9				530	3548				529	312.8
		530	6630				528	2128				529	4436				530	6630				529	3868				530	107.3				529	1876				532	24.63				530	4496				529	300.9
		530	6619				528	1296				529	4395				530	6619				529	3465				530	146.8				529	2069				532	1739				530	5127				529	283
		530	6635				528	415.5				529	4319				530	6635				529	3025				530	171.3				529	1860				532	3343				530	9347				529	207.6
		530	6565				529	283.3				529	4207				530	6565				529	2520				530	188.9				530	1634				532	4777				530	10510				529	196.3
		530	6460				529	762.1				529	4060				530	6460				529	1974				530	222.6				530	1399				532	6080				530	11430				529	177.7
		530	6320				529	1123				529	3906				530	6320				529	1358				530	250.7				530	1320				532	7231				530	12130				529	151.9
		530	6145				529	1598				529	3686				530	6145				529	694				530	287.3				530	1088				532	8228				530	12600				529	118.8
		530	5936				529	982.6				529	3392				530	5936				529	3088				530	308.5				530	834.1				532	9072				531	12870				530	78.49
		530	5692				529	2461				529	3121				530	5692				529	2896				531	324.3				530	555.7				532	9762				531	12860				530	77.36
		531	5413				530	3855				529	2815				531	5413				529	2874				531	314.7				530	307.5				532	10300				531	12650				530	54.62
		531	5099				530	5128				530	2474				531	5099				530	2648				531	327.2				530	13.83				533	10680				531	12180				530	133.3
		531	4750				530	6360				530	2134				531	4750				530	2409				531	333.8				531	66.03				533	10880				531	11420				530	139.1
		531	4336				530	7543				530	1700				531	4336				530	2125				531	334.7				531	439.6				533	10970				531	13140				530	127.9
		531	3924				530	8612				530	1256				531	3924				530	1817				531	329.8				531	801.6				533	10900				531	12750				530	113.1
		531	3518				530	9595				530	804.9				531	3518				530	1478				531	291.4				531	1143				533	10690				531	12140				530	134.3
		531	3046				530	10540				530	2748				531	3046				530	1108				531	298.7				531	1456				533	10310				531	11330				530	132.6
		531	2552				530	11360				530	2816				531	2552				530	746.7				531	1511				531	1758				533	9787				531	10430				530	128
		531	2013				530	12100				530	2750				531	2013				530	328.8				531	5425				531	2030				533	9130				531	9329				530	70.41
		531	1439				530	12790				530	2729				531	1439				530	1500				532	8978				531	2302				533	8302				531	8037				530	77.62
		531	840.9				530	13410				530	2639				531	840.9				530	1529				532	12250				531	2546				533	7320				531	6551				530	80.62
		531	199.6				530	13910				530	2521				531	199.6				531	1509				532	15100				531	2770				533	6184				531	4870				531	46.16
		532	124.1				530	14320				530	2412				532	124.1				531	1110				532	17620				532	2982				533	4895				531	2985				531	105.6
		532	122				530	14650				530	2291				532	122				531	1196				532	19800				532	3167				533	3451				532	918.5				531	134.8
		532	107.4				530	14900				530	2139				532	107.4				531	1266				532	21670				532	3330				533	1854				532	363.8				531	158.9
		532	71.26				531	15140				531	1995				532	71.26				531	1318				532	23090				532	3473				533	102.9				532	378.7				531	151.2
		532	58.06				531	15230				531	1869				532	58.06				531	1365				532	24240				532	3596				534	6.044				532	377.1				531	174.5
		532	43.27				531	15240				531	1687				532	43.27				531	1407				532	25040				532	2479				534	1092				532	382.3				531	178.6
		532	11.29				531	15260				531	1500				532	11.29				531	1430				532	25470				532	2803				534	2127				532	380.6				531	194.9
		533	18.11				531	15050				531	1317				533	18.11				531	1442				532	25560				532	3110				534	3046				532	372				531	202.3
		533	109				531	14840				531	1090				533	109				531	1421				532	25280				532	3387				534	3787				532	356.5				531	1679
		533	243				531	14580				531	866.9				533	243				531	1415				532	24630				532	2540				534	4539				532	334.1				531	3023
		533	331.3				531	14220				531	618.5				533	331.3				531	1426				532	23650				532	2981				534	5190				532	304.8				532	4215
		533	414				531	13770				531	343.8				533	414				531	1383				532	22290				532	3383				535	5661				533	250.9				532	5303
		533	491.2				531	13230				531	63.3				533	491.2				531	1124				533	20570				532	3744				535	6141				533	226.4				532	6260
		533	562.9				531	12610				532	272.6				533	562.9				531	1142				533	18510				532	4065				535	6518				533	194.5				532	7029
		533	141.3				531	11910				532	612.7				533	141.3				532	1131				533	16110				532	4345				535	6847				533	87.8				532	7741
		533	303.6				531	11130				532	932.2				533	303.6				532	1121				533	13300				533	4586				535	7036				533	902.3				532	6917
		533	456.2				531	10260				532	1231				533	456.2				532	1084				533	10170				533	4786				535	7069				533	1663				532	7015
		533	599.1				531	9191				532	1510				533	599.1				532	1035				533	6684				533	4946				535	7075				533	2389				532	8096
		533	732.4				532	8183				532	1751				533	732.4				532	979.4				533	2823				533	4082				535	6979				533	2994				532	8988
		533	824.8				532	7090				532	1984				533	824.8				532	909.8				533	281.5				533	4370				535	6780				533	3362				532	9692
		533	911				532	5914				532	2221				533	911				532	825.9				533	1477				533	4609				535	6479				533	3901				532	10220
		534	1029				532	4653				532	2427				534	1029				532	727.9				534	2550				533	4778				535	6075				533	4410				532	10560
		534	1136				532	3308				532	2654				534	1136				532	615.6				534	3492				533	3825				535	5569				534	4854				532	10700
		534	1196				532	1879				532	2856				534	1196				532	495.8				534	4311				533	4137				535	4960				534	5212				532	10720
		534	20.65				532	365.6				532	3024				534	20.65				532	346.2				534	5044				533	4419				535	4248				534	5482				532	10450
		534	369.5				532	2854				532	3172				534	369.5				533	954.3				534	5701				533	4634				536	3434				534	5676				533	10070
		534	697				532	1929				532	627.7				534	697				533	1546				534	6307				533	4790				536	2517				534	5784				533	9617
		534	1003				532	947.8				533	1290				534	1003				533	2101				534	5448				533	4899				536	1498				534	5818				533	8859
		534	1288				533	256.1				533	1871				534	1288				533	2604				534	6124				533	4941				536	359.1				534	5752				533	7960
		534	1551				533	269.3				533	1509				534	1551				533	3074				534	6967				534	4925				536	246.4				534	5615				533	6874
		534	1830				533	279.8				533	2189				534	1830				533	3536				534	7583				534	4851				536	158.1				534	5415				533	5529
		534	2057				533	287.8				533	2907				534	2057				533	3952				534	8067				534	4719				536	170.3				534	5117				533	4130
		534	2275				533	178.2				533	3574				534	2275				533	4325				534	8418				534	4528				536	136.7				534	4747				533	2517
		534	2463				533	205				533	4179				534	2463				533	4676				535	8601				534	2708				536	119.2				534	4281				533	733.2
		534	2629				533	272.4				533	4744				534	2629				533	4984				535	8670				534	4792				536	78.14				534	3728				533	3604
		535	2775				533	300.3				533	5225				535	2775				533	5261				535	8601				534	5188				536	13.54				534	3058				533	3332
		535	2899				533	325				533	5726				535	2899				533	5495				535	8369				534	5500				536	59.31				535	2330				533	3000
		535	3003				533	346.4				533	6157				535	3003				533	5692				535	8007				534	5754				537	42.37				535	1533				533	2592
		535	3085				533	364.5				533	6553				535	3085				533	5852				535	7504				534	5941				537	19.86				535	648.6				534	2134
		535	3088				533	306.8				533	6827				535	3088				534	5974				535	6843				534	6072				537	102.9				535	490.2				534	1630
		535	3125				533	279.1				533	7112				535	3125				534	6059				535	6026				534	6848				537	101.9				535	414.7				534	1093
		535	3121				533	313.4				533	7344				535	3121				534	6107				535	5128				534	6996				537	97.28				535	342.1				534	472.7
		535	3133				534	343.4				534	7487				535	3133				534	6118				535	4048				535	7071				537	89.11				535	256.3				534	206.5
		535	3134				534	369				534	7621				535	3134				534	6100				535	2795				535	7117				537	77.34				535	157.3				534	1074
		535	3081				534	390.3				534	7753				535	3081				534	6046				535	1449				535	7119				537	138.7				535	45.03				535	1858
		535	3022				534	407.3				534	7791				535	3022				534	5937				536	2268				535	7079				537	125.4				536	114.6				535	2559
		535	2967				534	383.7				534	7803				535	2967				534	5836				536	1229				535	6971				537	132.8				536	127.7				535	3177
		535	2890				534	399.6				534	7757				535	2890				534	6160				536	3651				535	6832				537	137.6				536	150.5				535	3792
		535	2807				534	410.9				534	7652				535	2807				534	6050				536	5847				535	6626				537	139.7				536	153.1				535	4254
		535	2691				534	417.5				534	7495				535	2691				534	5912				536	7788				535	6375				537	139.1				536	151.1				535	4653
		536	2553				534	419.5				534	7296				536	2553				534	5720				536	9444				535	6072				537	136				536	165.8				535	5016
		536	2403				534	416.9				534	7036				536	2403				534	5516				536	10790				535	5717				537	130.1				536	129.9				535	5265
		536	2234				534	498				534	6724				536	2234				534	5272				536	11840				535	5310				538	121.7				536	131.7				535	5433
		536	2646				534	502.5				534	6363				536	2646				535	5002				536	14490				535	4852				538	110.6				536	144.7				535	5556
		536	2547				534	502.9				534	5950				536	2547				535	4698				536	15760				535	4336				538	96.83				536	157.5				535	5614
		536	2475				534	499.4				534	5453				536	2475				535	4394				537	16610				535	3775				538	80.44				536	172.9				535	5577
		536	2349				535	491.8				535	4954				536	2349				535	4029				537	17240				535	4640				538	84.67				536	170.6				535	5478
		536	2216				535	480.2				535	4392				536	2216				535	3631				537	17600				536	4265				538	69.85				536	164.2				535	5297
		536	2066				535	464.6				535	3822				536	2066				535	3221				537	17710				536	3837				538	52.79				536	153.7				535	5036
		536	1886				535	445				535	5686				536	1886				535	3017				537	17590				536	3367				538	33.51				536	139.1				536	4693
		536	1701				535	421.4				535	5443				536	1701				535	1255				537	17220				536	4184				538	12				537	120.4				536	4270
		536	1499				535	351.4				535	5166				536	1499				535	920.6				537	16610				536	3878				538	26.58				537	140.4				536	3765
		536	1278				535	475.9				535	4854				536	1278				535	721				537	15740				536	3532				538	22.84				537	144.9				536	3232
		536	1039				535	475.9				535	4507				536	1039				535	485.5				537	14640				536	3163				538	17.45				537	25.91				536	2580
		536	782.4				535	472.7				535	4126				536	782.4				535	207.4				537	13300				536	2760				538	10.41				537	1016				536	1835
		537	621.2				535	466				535	3680				537	621.2				536	67.34				537	11620				536	2326				538	1.7				537	1898				536	1014
		537	537.7				535	456.1				535	3236				537	537.7				536	484.5				537	9819				536	1859				538	14.59				537	2710				536	131.4
		537	436.2				535	442.8				535	2758				537	436.2				536	882.1				537	7757				536	1360				539	32.67				537	3422				536	165.4
		537	292.9				535	426.1				535	2262				537	292.9				536	1264				537	5445				536	828.9				539	33.09				537	4049				536	164.8
		537	160.1				535	406.1				535	1765				537	160.1				536	1614				537	2921				536	1473				539	32.67				537	4574				536	161.3
		537	47				535	382.7				536	625				537	47				536	1968				538	120.5				536	1082				539	14.59				537	5032				536	155
		537	720.4				536	356				536	952.4				537	720.4				536	2269				538	105.8				536	689.5				539	18.53				537	5403				537	145.7
		537	775.1				536	326				536	1283				537	775.1				536	858.1				538	171.2				537	299.6				539	21.23				538	5681				537	133.6
		537	796.4				536	292.6				536	2683				537	796.4				536	1489				538	186.2				537	1202				539	22.68				538	5890				537	118.7
		537	835.1				536	219.6				536	3184				537	835.1				536	2089				538	159.6				537	1008				539	22.89				538	6057				537	100.9
		538	876.5				536	187				536	3635				538	876.5				536	2635				538	1379				537	484.5				539	21.85				538	6105				537	80.17
		538	910.8				536	239.3				536	4011				538	910.8				537	3142				538	2478				537	310				539	42.83				538	6066				537	61.69
		538	928.6				536	215.8				536	4313				538	928.6				537	3619				538	3495				537	113.4				539	46.15				538	5941				537	45.42
		538	950.9				536	189.3				536	4593				538	950.9				537	4051				538	4392				538	73.55				539	48.63				538	5730				537	26.28
		538	966				536	159.8				537	4926				538	966				537	4439				539	5179				538	316.5				539	50.29				538	5474				537	4.274
		538	974				536	127.3				537	5194				538	974				537	4796				539	5855				538	556				539	51.12				538	5102				537	39.02
		538	974.8				536	91.66				537	5428				538	974.8				537	5114				539	6422				538	774.8				539	51.12				538	4645				537	9.655
		538	717				536	10.67				537	5641				538	717				537	5371				539	6831				538	986.4				540	50.29				538	4101				537	26.46
		538	1537				536	117.8				537	5872				538	1537				537	5617				539	7209				538	1209				540	48.63				538	3472				537	40.88
		539	2281				536	107.4				537	5984				539	2281				537	5826				539	7482				538	1408				540	46.15				538	2757				538	52.91
		539	2969				536	94.7				537	6104				539	2969				537	5995				539	7647				538	1566				540	42.83				538	1957				538	62.56
		539	3637				537	79.53				537	6223				539	3637				537	6127				539	7691				538	1728				540	38.68				538	1071				538	69.83
		539	4267				537	61.95				537	6254				539	4267				537	6213				539	7639				538	1891				540	33.71				539	98.83				538	6.797
		539	4827				537	41.94				537	6288				539	4827				537	3627				539	7466				538	2033				540	4449				539	6.806				538	2.298
		539	5172				537	19.52				537	6289				539	5172				537	4179				539	7184				538	2167				540	8541				539	33.93				538	36.14
		539	4655				537	83.1				537	6225				539	4655				537	4695				539	6900				538	2281				540	12240				539	59.74				538	83.54
		539	5324				537	138.5				537	6185				539	5324				538	5148				539	3928				538	2372				540	15550				539	72.66				538	131.5
		539	5937				537	138.1				537	6094				539	5937				538	5539				539	3718				539	2458				541	18470				539	82.59				538	162
		539	6502				537	136.3				537	5968				539	6502				538	5868				539	4050				539	2529				541	21000				539	89.53				538	188.3
		539	7052				537	133.3				538	5809				539	7052				538	6137				540	4198				539	2586				541	23140				539	34.14				538	210.5
		539	7504				537	128.8				538	5589				539	7504				538	6372				540	4164				539	2634				541	24890				539	78.56				538	237.6
		539	7916				537	123.1				538	5367				539	7916				538	6483				540	3948				539	2663				541	26250				540	117.3				539	2514
		539	8268				537	99.6				538	5120				539	8268				538	6078				540	3538				539	2683				541	27250				540	180.2				539	4588
		539	8567				537	112				538	4782				539	8567				538	6225				540	2960				539	1233				541	27830				540	177.9				539	6460
		540	8800				537	122.8				538	4492				540	8800				538	6305				540	2202				539	1521				541	28030				540	189.8				539	8130
		540	8976				537	132				538	4102				540	8976				538	6320				540	475				539	1783				541	27840				540	224.7				539	9598
		540	9109				538	139.8				538	3706				540	9109				538	6270				540	4461				539	2011				541	27250				540	273.7				539	10850
		540	9175				538	145.9				538	3319				540	9175				538	6154				540	4972				539	2220				541	26280				540	315.3				539	11940
		540	9185				538	150.6				538	2896				540	9185				538	5940				540	3999				539	2410				541	24920				540	339.8				539	12810
		540	9138				538	153.7				538	2422				540	9138				538	5714				540	3395				539	2567				541	23160				540	370.5				539	13480
		540	9035				538	155.2				538	1931				540	9035				538	7041				540	4611				539	2697				541	21020				540	393.6				539	13950
		540	8854				538	155.2				538	1406				540	8854				539	7161				540	5700				539	2799				541	18490				540	409.1				539	14220
		540	9226				538	153.7				538	833.9				540	9226				539	7070				541	6605				540	2875				542	15560				540	417.1				539	14280
		540	9067				538	11.35				538	239.7				540	9067				539	6933				541	7365				540	2911				542	12250				540	407.7				539	14220
		540	8842				538	35.73				539	370.3				540	8842				539	6742				541	7954				540	2936				542	8550				540	404.2				539	13900
		540	8609				538	57.39				539	853.7				540	8609				539	6498				541	8374				540	2934				542	4458				541	392.9				539	13370
		540	8291				538	76.32				539	1334				540	8291				539	6201				541	8623				540	2915				542	29.74				541	373.8				540	12660
		541	7923				538	144.1				539	1784				541	7923				539	5824				541	8769				540	2860				542	0.8288				541	346.9				540	11750
		541	7525				538	167.1				539	2204				541	7525				539	5433				541	8698				540	2785				542	36.76				541	312.3				540	10620
		541	7064				539	1563				539	2595				541	7064				539	5009				541	8447				540	2683				542	69.47				541	269.8				540	9306
		541	6541				539	3560				540	2956				541	6541				539	4505				541	8042				540	2555				542	98.96				541	275.3				540	7888
		541	5913				539	5721				540	3240				541	5913				539	5416				541	7469				540	2765				542	125.2				541	297.2				540	6232
		541	5314				539	7758				540	3552				541	5314				539	3140				541	6706				540	2650				543	148.3				541	267.4				540	4364
		541	4616				539	9715				540	3833				541	4616				539	3178				541	5802				540	2517				543	168.1				541	232.1				540	2297
		541	3954				539	11510				540	4084				541	3954				539	3156				541	4728				540	2334				543	184.7				541	191				540	30.22
		541	3221				539	13190				540	4367				541	3221				540	3043				541	3484				540	2152				543	181.2				541	144.3				540	70.97
		541	2427				539	14740				540	4620				541	2427				540	2908				541	5527				541	1945				543	197.3				541	82.07				540	72.93
		541	1580				539	16160				540	4802				541	1580				540	2212				542	5664				541	1704				543	209.8				541	27.59				541	73.59
		541	691.5				539	17460				540	4927				541	691.5				540	3127				542	5180				541	1449				543	218.7				542	59.26				541	72.93
		542	1075				540	18640				540	5056				542	1075				540	3515				542	4640				541	1170				543	223.9				542	41.29				541	70.97
		542	1093				540	19700				540	5156				542	1093				540	3832				542	4005				541	2440				543	225.5				542	20.17				541	67.69
		542	1092				540	20680				540	5226				542	1092				540	4098				542	3262				541	2403				543	223.5				542	14.28				541	40.48
		542	1075				540	21500				540	5307				542	1075				540	4283				542	2440				541	2284				543	217.8				542	27.42				541	42.66
		542	1041				540	22190				541	5289				542	1041				540	4437				542	1506				541	2240				543	191.6				542	16.7				541	29.67
		542	987.2				540	22760				541	5299				542	987.2				540	4533				542	517.9				541	2176				543	184.7				542	46.8				541	51.25
		542	915				540	23210				541	5306				542	915				540	4572				542	514.5				541	2119				544	127.5				542	50.85				541	57.66
		542	824				540	23540				541	3705				542	824				540	4554				542	143.5				541	2046				544	128.9				543	106.6				541	62.2
		542	698.1				540	23740				541	3937				542	698.1				540	4477				542	170.2				541	1967				544	125.2				543	1186				541	64.87
		542	586.2				540	23820				541	4174				542	586.2				541	4358				543	179.2				541	1867				544	116.2				543	2169				541	65.68
		542	444.4				540	23770				541	4304				542	444.4				541	4148				543	198.7				541	1765				544	102.1				543	3058				541	64.61
		543	575				540	23600				541	4433				543	575				541	3910				543	197.3				542	1597				544	82.71				543	3851				542	2.886
		543	895.8				540	23310				541	4519				543	895.8				541	3613				543	192.7				542	1490				544	38.23				543	4549				542	3801
		543	1185				540	22890				541	4554				543	1185				541	3250				543	160.8				542	1354				544	62.18				543	5152				542	7267
		543	629.7				541	22360				541	4589				543	629.7				541	2840				543	158				542	1199				544	75.61				543	5659				542	10380
		543	263.4				541	21690				541	4517				543	263.4				541	5587				543	121.9				542	1029				544	83.89				543	6071				542	13190
		543	848.8				541	20910				541	4449				543	848.8				541	5329				543	121.9				542	844.2				544	80.98				543	6388				542	15680
		543	2317				541	20070				541	4398				543	2317				541	5444				543	133.8				542	620.6				544	96.29				543	6589				542	17860
		543	3701				541	19060				542	4258				543	3701				541	5515				543	112.2				542	421.3				544	106.1				543	6723				542	19690
		543	4986				541	17920				542	4147				543	4986				541	5539				543	549				542	200.2				544	178.6				543	6761				542	21190
		543	6179				541	16650				542	3972				543	6179				541	5521				544	949.9				542	326.9				544	197.6				543	6717				542	18130
		543	7306				541	15270				542	3733				543	7306				541	5479				544	1330				543	319.5				545	212.3				544	6568				542	16570
		544	7995				541	13760				542	592.4				544	7995				541	5398				544	1682				543	325				545	1202				544	6323				542	19870
		544	9062				541	12130				542	954.8				544	9062				541	5327				544	1999				543	335.6				545	2489				544	5999				542	22630
		544	10020				541	10370				542	2098				544	10020				542	5800				544	1534				543	337.6				545	3637				544	5558				543	24880
		544	10890				541	8493				542	3111				544	10890				542	5722				544	2018				543	337.3				545	4663				544	1028				543	26550
		544	11680				541	6493				542	7624				544	11680				542	5608				544	2458				543	319.2				545	5566				544	2871				543	27720
		544	11550				541	4340				543	9078				544	11550				542	5439				544	2828				543	301.9				545	6348				544	4435				543	28380
		544	12340				541	2270				543	10440				544	12340				542	5265				544	3187				543	301				545	7007				544	5667				543	28410
		544	13030				542	189.4				543	11670				544	13030				542	5064				544	3463				543	297.4				545	7545				544	6594				543	28020
		544	13610				542	214.5				543	12810				544	13610				542	4868				544	3665				543	301.3				545	7960				544	7246				543	27150
		544	14110				543	237.7				543	13840				544	14110				542	4607				544	3792				543	291.6				546	8276				544	7552				543	25710
		544	14520				543	259				543	14790				544	14520				542	4312				544	3899				543	285.7				546	8454				544	7601				543	23760
		544	14920				543	278.3				543	15600				544	14920				542	3983				544	3941				543	276.9				546	8557				544	12510				543	21260
		544	15150				543	295.8				543	16330				544	15150				542	3626				544	3919				543	279.8				546	8516				545	13460				543	18220
		544	15340				543	311.4				543	16910				544	15340				542	3229				545	3832				543	273.9				546	8354				545	14200				543	14590
		545	15390				543	325.1				543	17430				545	15390				542	2798				545	3671				544	265.4				546	8071				545	14750				543	10500
		545	15340				543	276.3				543	17850				545	15340				542	2332				545	3445				544	254.4				546	7667				545	15070				543	5861
		545	15180				543	298.7				543	18220				545	15180				542	1832				545	3173				544	240.9				546	7142				545	13490				543	612
		545	14960				543	318.8				543	18440				545	14960				543	1332				545	2815				544	224.7				546	6507				545	13900				544	13420
		545	14630				543	336.4				543	18550				545	14630				543	769.6				545	2421				544	197.8				546	5813				545	14180				544	12640
		545	15100				543	351.6				544	18560				545	15100				543	173.2				545	1983				544	203.5				546	4957				545	14200				544	11650
		545	14750				543	364.4				544	18470				545	14750				543	994.7				545	1470				544	186				546	3981				545	13970				544	10490
		545	14380				543	374.8				544	18280				545	14380				543	1294				545	933.1				544	166				546	2925				545	13480				544	9099
		545	13880				543	382.8				544	17980				545	13880				543	1576				545	302				544	154.9				546	1721				545	12740				544	7453
		545	13340				543	388.3				544	17600				545	13340				543	1830				545	1117				544	132.1				546	398.4				545	11710				544	5718
		545	12670				544	391.4				544	17070				545	12670				544	2090				545	930.3				544	106.9				547	55.47				545	10480				544	3747
		545	11070				544	392.1				544	16470				545	11070				544	2297				546	760.4				545	193				547	55.89				545	8996				544	1554
		545	10410				544	390.4				544	15770				545	10410				544	2489				546	579.7				545	378.2				547	55.47				546	7253				544	379.4
		545	9642				544	386.3				544	14970				545	9642				544	2658				546	391.3				545	601.4				547	54.23				546	5233				545	355
		546	8787				544	379.7				544	14110				546	8787				544	2807				546	183.6				545	758.5				547	52.16				546	2986				545	297.9
		546	7836				544	370.7				544	13100				546	7836				544	2918				546	115.5				545	920.3				547	49.25				546	483.2				545	272.4
		546	6790				544	359.3				544	12000				546	6790				544	3034				546	531.9				545	1070				547	45.52				546	3132				545	282.2
		546	5668				544	345.5				544	12670				546	5668				544	3137				546	935				545	1190				547	40.96				546	3055				545	250.3
		546	4435				544	329.3				544	11720				546	4435				544	3204				546	682.7				545	1305				547	35.57				546	3039				545	221.2
		546	3106				544	310.6				545	10660				546	3106				544	3250				546	1407				545	1457				547	29.35				546	2913				545	316.5
		546	3369				544	289.6				545	9561				546	3369				544	3258				546	2068				545	1573				547	22.31				546	2654				545	331
		546	2172				544	266.1				545	8339				546	2172				544	3280				547	2661				546	1670				548	14.43				546	2464				545	320
		546	884.1				544	240.2				545	7015				546	884.1				544	3273				547	3180				546	1763				548	4.487				546	2212				546	889.1
		546	1657				544	211.8				545	5626				546	1657				544	3655				547	3614				546	1845				548	27.27				546	1926				546	2482
		546	1281				544	181.1				545	4138				546	1281				545	3681				547	3989				546	1914				548	47.24				546	1619				546	4009
		547	883.8				545	147.9				545	2590				547	883.8				545	3687				547	4303				546	1972				548	64.4				547	1241				546	5346
		547	1351				545	112.4				545	933.3				547	1351				545	3681				547	2878				546	2018				548	78.75				547	814.4				546	6517
		547	2024				545	74.35				546	3204				547	2024				545	3662				547	2785				546	2037				548	113.6				547	337.7				546	7558
		547	1883				545	33.93				546	6477				547	1883				545	3606				547	3762				546	2081				548	129.1				547	229.3				546	8429
		547	1117				545	27.88				546	9533				547	1117				545	3519				547	4574				546	2100				548	142.3				547	323.6				546	9146
		547	1078				545	39.8				546	12470				547	1078				545	695.8				547	5256				546	2093				548	153.1				547	324.9				546	9773
		547	1030				545	23.32				546	15210				547	1030				545	1160				547	5823				546	2091				548	161.5				547	319.4				546	10200
		547	945.7				545	79.49				546	17780				547	945.7				545	1588				547	6244				546	2078				549	95.47				547	307				546	10480
		547	1269				545	74.6				546	20180				547	1269				545	1974				547	6542				546	2071				549	1200				547	287.8				546	10610
		547	1210				545	69.2				546	22400				547	1210				545	2348				547	6695				546	2056				549	2206				547	261.8				546	10580
		547	1077				545	63.27				547	24440				547	1077				545	2632				548	6725				547	2001				549	3114				547	229.6				547	10400
		547	987.7				546	56.84				547	26300				547	987.7				545	2895				548	6660				547	1949				549	307.6				548	231.2				547	10070
		547	867.7				546	1618				547	28010				547	867.7				545	3116				548	6416				547	1894				549	5318				548	216.1				547	9650
		547	1741				546	3661				547	29510				547	1741				546	3299				548	6055				547	1816				549	9873				548	194.2				547	9034
		547	1776				546	5655				547	30830				547	1776				546	3434				548	5558				547	1734				549	13970				548	195.3				547	8267
		548	1797				546	7535				547	31970				548	1797				546	3526				548	4905				547	1661				549	17620				548	168.4				547	7405
		548	1820				546	9300				547	32930				548	1820				546	3574				548	4143				547	1559				549	20810				548	123.4				547	6352
		548	1806				546	10950				547	33710				548	1806				546	3579				548	5309				547	1445				549	23540				548	85.08				547	5123
		548	1789				546	12560				547	34310				548	1789				546	3541				548	4898				547	1320				550	25820				548	123.4				547	3812
		548	1757				546	13990				547	34730				548	1757				546	3459				548	4361				547	1183				550	27640				548	106.4				547	2328
		548	1697				547	15310				547	34970				548	1697				546	3335				548	3754				547	1034				550	29140				548	84.97				547	694
		548	1652				547	16520				547	34980				548	1652				546	3160				548	3029				547	873.6				550	30090				548	23.76				548	26.73
		548	1583				547	17570				547	34870				548	1583				546	2950				548	2205				547	691				550	30590				548	22.47				548	20.77
		548	1478				547	18530				547	34580				548	1478				546	2697				548	3207				548	86.69				550	30640				548	132.7				548	697.9
		548	1422				547	19400				548	34130				548	1422				546	2417				549	2771				548	326.5				550	30110				548	125.2				548	1342
		548	1325				547	20040				548	33490				548	1325				546	3082				549	2267				548	809.8				550	29300				548	166.1				548	1925
		548	1223				547	20710				548	32670				548	1223				546	4544				549	1739				548	1273				550	28020				549	176.5				548	2432
		548	1114				547	21270				548	31670				548	1114				546	4622				549	1114				548	1699				550	26290				549	174.8				548	2896
		548	1008				547	21710				548	30480				548	1008				547	4675				549	422.4				549	2108				550	24110				549	202				548	3298
		548	863.5				547	22030				548	29120				548	863.5				547	4703				550	2601				549	2505				550	21470				549	223.1				548	3638
		549	705.4				547	22240				548	27570				549	705.4				547	4347				550	5001				549	2860				550	18370				549	226.3				548	3916
		549	702.5				547	22330				548	25850				549	702.5				547	4382				550	7164				549	3187				550	14820				549	239.3				549	4132
		549	829.2				547	22300				548	23950				549	829.2				547	4419				550	9048				549	3509				550	10810				549	245.8				549	4286
		549	930.6				547	22160				548	21870				549	930.6				547	4422				550	10780				549	3803				551	11430				549	234.3				549	4377
		549	603.1				547	21900				548	19600				549	603.1				547	4398				550	12250				549	4055				551	8303				549	285.3				549	4369
		549	786.1				548	21530				548	17160				549	786.1				547	4345				550	13490				549	4278				551	4601				549	292.2				549	4351
		549	627.4				548	21040				548	14540				549	627.4				547	4258				550	14500				549	4472				551	537.9				549	269.7				549	4269
		549	1353				548	20440				548	11710				549	1353				547	4159				550	15290				549	4638				551	194.2				549	273.4				549	4064
		550	2030				548	19720				549	8737				550	2030				547	4025				550	15830				549	4740				551	192.4				549	270.7				549	3863
		550	2658				548	18880				549	5579				550	2658				547	3340				551	16150				549	4866				551	187.3				549	219.5				549	3655
		550	3258				548	17930				549	2240				550	3258				547	3241				551	16240				549	4964				551	178.9				549	219.2				549	3356
		550	3832				548	16860				549	141.6				550	3832				547	3155				551	16090				549	5033				551	167.1				550	258.2				549	2994
		550	4326				548	15680				549	119.4				550	4326				547	3030				551	15700				550	5102				551	152				550	264.4				549	2567
		550	4771				548	14320				549	95.88				550	4771				548	2876				551	15070				550	5121				552	133.6				550	264.1				549	2063
		550	5179				548	12920				549	140.2				550	5179				548	2692				551	14200				550	5095				552	31.35				550	257.1				549	1512
		550	5530				548	11360				549	131.3				550	5530				548	2476				551	12120				550	5068				552	34.89				550	243.5				549	897.1
		550	5832				548	9728				549	108.9				550	5832				548	2253				551	11140				550	5011				552	1.166				550	200.3				550	188.7
		550	6086				548	7981				550	120.9				550	6086				548	1964				551	9881				550	4926				552	1.576				550	165				550	105.8
		550	6292				548	6117				550	138.9				550	6292				548	1656				551	8378				550	4813				552	124.4				550	182.1				550	255.9
		550	7187				548	4136				550	197.4				550	7187				548	1325				551	6614				550	4672				552	153.3				550	172.8				550	819.3
		550	7433				549	2039				550	162.1				550	7433				548	906.3				551	4580				550	4494				552	178.4				550	144.5				550	1329
		550	7635				549	118.8				550	187.9				550	7635				548	509.3				551	3233				550	4305				552	182.9				550	156.6				550	1802
		551	7795				549	253.5				550	211.8				551	7795				548	86.46				551	1123				550	4082				552	151				550	205.6				550	2209
		551	7902				549	263.1				550	224.2				551	7902				548	1430				552	634				550	3851				552	190.2				551	200.4				550	2562
		551	7978				549	268.8				550	234.4				551	7978				548	1469				552	1772				550	3581				552	223.9				551	189.5				551	2861
		551	8058				549	270.5				550	242.3				551	8058				549	1485				552	1780				550	3284				553	252.1				551	210.5				551	3106
		551	8063				549	268.3				550	248				551	8063				549	1509				552	1774				551	2958				553	274.7				551	199				551	3298
		551	8037				549	262.1				550	251.5				551	8037				549	1523				552	1731				551	2604				553	291.8				551	201.3				551	3436
		551	7958				549	318.2				550	252.7				551	7958				549	1551				552	1718				551	2222				553	303.3				551	206.7				551	3520
		551	7837				550	316.3				550	251.7				551	7837				549	1554				552	1638				551	1811				553	309.3				551	176.1				551	3603
		551	7673				550	311				550	204.2				551	7673				549	1548				552	1520				551	1373				553	309.7				551	136.4				551	3595
		551	7466				550	302.1				551	207.9				551	7466				549	1526				552	1392				551	906.5				553	287.8				551	159.9				551	3478
		551	7228				550	1100				551	199.8				551	7228				549	1504				552	1238				551	436.8				553	283.2				551	153.9				551	1105
		551	6938				550	2195				551	188				551	6938				549	1472				553	1058				551	823.2				553	272.6				552	817.6				551	2094
		551	6605				550	3374				551	2303				551	6605				549	1431				553	852				551	452.5				553	246.9				552	1465				551	2961
		551	6246				550	4370				551	5099				551	6246				549	1381				553	619.5				551	60.48				553	242.8				552	2023				551	3690
		552	5831				550	5303				551	7742				552	5831				549	1322				553	374.6				552	152.7				553	232.4				552	2505				551	4279
		552	5374				550	6175				551	10230				552	5374				549	1245				553	93.75				552	164.1				553	215.6				552	2996				552	4747
		552	4913				551	6984				552	12570				552	4913				549	667.6				553	67.41				552	167.4				553	192.5				552	3381				552	5062
		552	4378				551	7730				552	14740				552	4378				550	685.9				553	55.75				552	168.8				553	163.1				552	3709				552	5239
		552	3800				551	8415				552	16780				552	3800				550	685.1				553	56.27				552	178.5				554	127.3				552	3974				552	5316
		552	3180				551	9037				552	18660				552	3180				550	669				553	35.04				552	17.93				554	65.24				552	4163				552	5227
		552	96.45				551	9597				552	20390				552	96.45				550	450.1				553	25.98				552	144.6				554	135				552	4304				552	4999
		553	2043				551	10090				552	21960				553	2043				550	940				553	19				552	245.6				554	119.5				552	4381				552	4583
		553	2265				551	10530				552	23390				553	2265				550	1382				554	3.977				552	359.8				554	152.5				552	4413				552	4180
		553	2532				551	10900				552	24650				553	2532				550	1789				554	14.83				552	465.7				554	143				552	4420				552	6294
		553	2796				551	11210				552	25790				553	2796				550	2161				554	14.86				553	563.4				554	129.6				552	4311				552	6358
		553	3024				551	11460				552	26780				553	3024				550	2496				554	19.58				553	652.8				554	118.7				552	4166				552	6332
		553	3230				551	11650				552	27560				553	3230				551	1931				554	22.37				553	745.3				554	110.4				553	3973				552	6216
		553	3414				551	11770				552	28220				553	3414				551	2380				554	37.19				553	826.7				554	81.26				553	3647				552	6010
		553	3577				551	11830				552	28770				553	3577				551	2779				554	54.19				553	947.1				554	71.11				553	3336				552	5714
		553	3718				551	11830				552	29150				553	3718				551	3791				554	59.67				553	1017				554	56.65				553	2946				552	5328
		553	3838				552	11840				552	29360				553	3838				551	4254				554	24.88				553	1072				554	61.13				553	2511				553	4799
		553	3936				552	11730				553	29450				553	3936				551	4663				554	31.27				553	1128				554	121.6				553	1996				553	4252
		553	4001				552	11590				553	29410				553	4001				551	5035				554	48.99				553	1176				554	124				553	1434				553	3599
		553	4059				552	11370				553	29200				553	4059				551	5375				554	64.08				553	1203				555	90.13				553	807.1				553	2828
		554	4087				552	11080				553	28830				554	4087				551	5671				554	76.53				553	1258				555	99.5				553	109.8				553	2027
		554	4104				552	10730				553	28330				554	4104				551	5922				554	102.9				553	1301				555	105.5				553	177.9				553	1132
		554	4099				552	10310				553	27670				554	4099				551	6122				555	114.9				553	1326				555	108.2				553	202.1				553	145.1
		554	4072				552	9840				553	26850				554	4072				551	6327				555	114.5				553	1343				555	107.4				553	148.1				553	248.7
		554	4024				552	9304				553	25880				554	4024				551	6474				555	54.87				553	1353				555	103.3				554	167.4				553	1134
		554	3954				552	8707				553	24740				554	3954				551	6592				555	88.47				554	1355				555	95.9				554	216.6				554	1938
		554	3862				552	8049				553	23490				554	3862				552	6731				555	575.2				554	1381				555	40.39				554	246.6				554	2660
		554	3749				552	7329				553	22060				554	3749				552	6771				555	1734				554	1368				555	57.32				554	269.3				554	3300
		554	3626				552	6547				553	19690				554	3626				552	6791				555	2786				554	1362				555	46.55				554	300.8				554	3836
		554	3449				552	5763				553	18180				554	3449				552	6772				555	3730				554	1336				555	107.3				554	313.4				554	4321
		554	3299				552	4973				553	16470				554	3299				552	6716				555	4567				554	1295				555	131.2				554	318.9				554	4723
		554	3110				553	4038				554	14600				554	3110				552	6621				555	5293				554	1259				555	150.7				554	330.9				554	4992
		554	2888				553	3042				554	12570				554	2888				552	6497				555	5925				554	1222				555	165.9				554	326.2				554	5342
		554	2650				553	1986				554	10390				554	2650				552	6327				556	6453				554	1177				555	176.6				554	330.9				554	5542
		554	2387				553	869.1				554	7528				554	2387				552	6136				556	6892				554	1106				556	182.9				554	317.2				554	5625
		555	2104				553	3.576				554	5128				555	2104				552	5894				556	7213				554	1036				556	184.9				554	297				554	5674
		555	1816				553	14.25				554	2522				555	1816				552	5614				556	7449				554	974.9				556	210				554	238.6				554	5601
		555	1505				553	24.36				554	444.3				555	1505				552	5303				556	7562				554	905.5				556	211.3				555	227.1				554	5497
		555	1173				554	33.9				554	1420				555	1173				552	4942				556	7538				555	251.1				556	208.6				555	150.4				554	5310
		555	818.9				554	42.87				554	1603				555	818.9				552	4544				556	4794				555	241.2				556	202.1				555	162.3				554	5039
		555	442.7				554	51.28				555	1771				555	442.7				552	4108				556	2724				555	289.2				556	191.7				555	165.1				555	4684
		555	44.53				554	59.13				555	1948				555	44.53				553	3647				556	4298				555	299.3				556	177.4				555	238.6				555	4262
		555	139.9				554	66.4				555	2089				555	139.9				553	3142				556	5626				555	313.8				556	182.4				555	246.7				555	3781
		555	152.1				554	73.12				555	2202				555	152.1				553	2607				556	4738				555	363.3				556	167.1				555	266				555	3198
		555	140.9				554	79.26				555	2313				555	140.9				553	2033				556	6348				555	365.1				556	171.6				555	264.3				555	2631
		556	147.8				554	84.84				555	2408				556	147.8				553	1422				556	7676				555	363.9				556	156.1				555	235.7				555	1934
		556	145.3				554	89.86				555	2452				556	145.3				553	783.1				556	8712				555	341.6				556	137.6				555	238.7				555	1141
		556	141.5				554	94.31				555	2522				556	141.5				553	708.9				557	9455				555	306.4				556	116.1				555	233.8				555	282.9
		556	136.2				554	98.19				555	2590				556	136.2				553	110.9				557	9906				555	258.4				557	91.42				555	253.4				555	355.9
		556	444.2				554	101.5				555	1122				556	444.2				553	601.5				557	10060				555	197.4				557	63.7				555	242.2				555	356.7
		556	1479				554	104.3				555	1167				556	1479				553	498				557	9942				555	123.5				557	62.66				555	223.6				556	351.2
		556	2458				554	106.4				555	1537				556	2458				554	334				557	9615				555	36.81				557	48.51				555	224.3				556	339.6
		557	3382				554	108.1				555	1876				557	3382				554	217.3				557	8898				556	851.4				557	31.7				556	198.8				556	321.8
		557	4249				555	109.1				555	2145				557	4249				554	78.18				557	9888				556	908.2				557	12.24				556	198.2				556	284.4
		557	5062				555	109.6				555	2429				557	5062				554	131.2				557	13010				556	944				557	16.25				556	264.3				556	258.9
		557	5818				555	109.5				556	2651				557	5818				554	132.2				557	13190				556	988.1				557	28.48				556	277.7				556	226.8
		557	6519				555	108.9				556	2882				557	6519				554	139.6				557	13200				556	1025				557	39.47				556	271.5				556	206.2
		557	7164				555	77.45				556	3111				557	7164				554	138.8				557	13000				556	1063				557	49.21				556	199				556	175
		557	7760				555	81.97				556	3305				557	7760				554	144.5				557	12560				556	1116				558	57.71				556	206.4				556	137.5
		557	8299				555	85.67				556	3457				557	8299				554	136.6				557	11970				556	1145				558	64.97				556	196.4				556	300.8
		557	8791				555	52.24				556	1144				557	8791				554	133.7				557	11260				556	1168				558	70.98				556	196.6				557	888.9
		557	9219				555	61.86				556	2375				557	9219				555	123.8				557	10310				556	1184				558	75.75				556	190.7				557	1384
		557	9593				555	70.35				556	3518				557	9593				555	112.3				558	9244				556	1193				558	79.27				556	178.8				557	1825
		557	9910				555	77.7				556	4573				557	9910				555	93.48				558	7972				556	1196				558	81.55				556	160.8				557	2211
		557	10170				555	83.93				556	2080				557	10170				555	128.2				558	6522				556	1192				558	82.59				556	136.8				557	2543
		557	10380				555	89.02				556	3680				557	10380				555	132.3				558	4870				557	1176				558	82.38				556	106.8				557	2898
		557	10530				555	92.98				557	5162				557	10530				555	138.9				558	2998				557	1160				558	80.93				557	28.56				557	3143
		558	10620				556	95.81				557	6538				558	10620				555	142.8				558	951.7				557	1146				558	78.24				557	67.58				557	3246
		558	10660				556	97.51				557	7792				558	10660				555	145.1				558	345.1				557	1118				558	74.3				557	52.92				557	3449
		558	10670				556	98.07				557	8940				558	10670				555	169.5				558	393.2				557	1084				558	69.11				557	84.01				557	3584
		558	9733				556	97.51				557	10930				558	9733				555	173.2				558	417.1				557	1059				558	62.69				557	115.6				557	3700
		558	9794				556	95.81				557	12000				558	9794				555	175.4				559	432.4				557	5088				558	55.02				557	129.9				557	3746
		558	1895				556	92.98				557	12970				558	1895				555	159.4				559	439.2				557	10830				559	46.1				557	154.8				557	3737
		558	4221				556	89.02				557	13840				558	4221				555	162.4				559	437.6				557	16240				559	35.95				557	174				557	3672
		558	4985				556	83.93				557	14600				558	4985				556	111.4				559	427.4				558	21330				559	24.54				557	173.9				558	3552
		558	6250				556	77.7				557	15220				558	6250				556	11.08				559	408.7				558	26120				559	11.9				557	186.5				558	3375
		558	8524				556	70.35				557	16360				558	8524				556	231.4				559	381.5				558	30580				559	21.27				557	179.1				558	3143
		558	10600				556	61.86				557	16910				558	10600				556	402.4				559	386.5				558	34720				559	12.98				557	1123				558	2856
		558	12490				556	52.24				557	17400				558	12490				556	594.7				559	344.2				558	38540				559	3.856				558	1981				558	2512
		558	14190				556	85.67				557	17760				558	14190				556	762.9				559	297.7				558	42050				559	8.231				558	2742				558	2100
		559	15690				556	81.97				558	18010				559	15690				556	343.3				559	256.8				558	45240				559	15.81				558	3430				558	1669
		559	17000				557	77.45				558	18160				559	17000				556	184.5				559	207.7				558	48110				560	22.67				558	4032				558	1168
		559	18120				557	108.9				558	18220				559	18120				557	596.4				559	121.7				558	50660				560	28.81				558	4504				558	522.9
		559	19020				557	109.5				558	18140				559	19020				557	978.6				559	163.6				558	53580				560	34.22				558	4937				558	249.9
		559	19760				557	109.6				558	17980				559	19760				557	1343				559	191.3				558	55680				560	38.92				558	5281				559	475.3
		559	20300				557	109.1				558	18000				559	20300				557	1655				560	161.1				558	57410				560	26.05				558	5643				559	1517
		559	20640				557	108.1				558	17750				559	20640				557	1985				560	192.7				558	58850				560	35.32				558	5856				559	2456
		559	20810				557	106.4				558	17340				559	20810				557	2280				560	179				558	59920				560	43.44				558	820.7				559	3292
		559	20770				557	104.3				558	16830				559	20770				557	2566				560	149.5				558	60730				560	50.43				558	2410				559	4026
		559	20550				557	101.5				558	16180				559	20550				557	2823				560	127.9				559	61210				560	56.28				558	4197				559	4849
		559	20120				557	98.19				558	15470				559	20120				557	3095				560	57.66				559	61350				560	60.99				558	5763				559	5434
		559	19510				557	94.31				558	14640				559	19510				557	3310				560	80.02				559	61210				560	64.57				559	7108				559	5938
		559	21950				557	89.86				558	13720				559	21950				557	3494				560	96.99				559	60740				560	67.01				559	8231				559	6330
		559	24460				557	84.84				558	12690				559	24460				557	3683				560	86.13				559	59440				560	68.32				559	9117				559	6623
		559	25410				557	79.26				558	11580				559	25410				557	3839				560	69.48				559	58450				560	68.48				559	9861				559	6804
		560	25920				557	73.12				559	10360				560	25920				558	3964				560	32.21				559	56590				560	67.52				559	10340				560	6904
		560	26280				558	66.4				559	9029				560	26280				558	4065				560	129.1				559	54520				561	109				559	10600				560	6905
		560	26490				558	59.13				559	9401				560	26490				558	4142				560	164.7				559	52810				561	358.9				559	10730				560	6759
		560	26530				558	20.18				559	8573				560	26530				558	4194				560	184.2				559	50760				561	584.8				559	10570				560	6578
		560	26410				558	56.94				559	7363				560	26410				558	4223				561	199.7				559	48400				561	1275				559	10220				560	6297
		560	26160				558	127.2				559	6050				560	26160				558	4228				561	211.2				559	45710				561	2976				559	9604				560	5916
		560	25750				558	164.2				559	4710				560	25750				558	4203				561	218.6				559	42700				561	4517				559	8804				560	5452
		560	25180				558	198.1				559	3254				560	25180				558	4160				561	211.8				559	39330				561	5897				559	7802				560	4875
		560	24460				559	273.2				559	1719				560	24460				558	4100				561	204.7				560	35650				561	7116				559	6540				560	4198
		560	23560				559	309.3				559	86.94				560	23560				558	4005				561	206.9				560	31630				562	8173				559	9317				560	3524
		560	22540				559	342.6				559	591.7				560	22540				558	3900				561	204.6				560	27300				562	9070				560	9099				560	2663
		560	21350				559	373.2				559	174.4				560	21350				558	3773				561	140.2				560	22630				562	9805				560	8672				560	1790
		560	20030				559	401.1				560	341.2				560	20030				558	3635				561	149.3				560	17640				562	10380				560	8124				560	783.2
		560	18540				559	426.2				560	333.8				560	18540				558	3459				561	152.5				560	12310				562	10780				560	7412				561	697.4
		560	16900				559	448.6				560	334.2				560	16900				558	3260				561	102.4				560	3680				562	11060				560	6560				561	1957
		561	15110				559	468.3				560	344.3				561	15110				559	2491				561	133.5				560	3131				562	11160				560	5544				561	3052
		561	13150				559	485.3				560	324.7				561	13150				559	2350				561	147.6				561	3844				562	11100				560	4426				561	4095
		561	11050				559	499.5				560	320.2				561	11050				559	1183				562	144.6				561	4387				562	10880				560	3167				561	5006
		561	8785				559	511				560	317.5				561	8785				559	1202				562	207.2				561	1727				562	10500				560	1815				561	5817
		561	6368				559	519.8				560	319.4				561	6368				559	1190				562	193.4				561	4086				562	9963				560	282.5				561	6510
		561	3795				559	525.9				560	321.3				561	3795				559	1134				562	170.2				561	6281				562	9261				560	318.2				561	7071
		561	1068				559	529.2				561	295.2				561	1068				559	1070				562	160.4				561	8382				562	8398				561	340				561	7531
		561	2193				559	529.8				561	284.2				561	2193				559	944.4				562	199.4				561	10330				562	7374				561	342.9				562	7891
		561	1804				560	527.6				561	301.5				561	1804				559	1739				562	229.5				561	12150				563	6189				561	354.6				562	8120
		561	1287				560	522.8				561	301.8				561	1287				559	1717				562	264.8				561	13810				563	4843				561	358.8				562	8230
		561	706.1				560	515.2				561	251.2				561	706.1				559	1672				562	281.3				561	15340				563	3655				561	377				562	8287
		562	1761				560	504.9				561	421.4				562	1761				559	1605				562	348.2				561	16740				563	3046				561	372.6				562	8179
		562	2607				560	491.8				561	1963				562	2607				559	1482				562	365				561	18000				563	1600				561	351.2				562	7954
		562	1847				560	476				561	3421				562	1847				559	1350				562	374.2				562	19090				563	16.03				561	336.1				562	7579
		562	1810				560	457.5				562	4795				562	1810				559	1736				563	375.9				562	20060				563	26.36				561	313.8				562	7131
		562	1752				560	436.3				562	6085				562	1752				560	1644				563	370.1				562	20900				563	39.34				561	264.9				562	6565
		562	1670				560	412.3				562	7321				562	1670				560	1526				563	396.6				562	21590				563	50.61				561	234.7				562	117.2
		562	1576				560	385.6				562	8448				562	1576				560	1405				563	401.4				562	22150				563	60.17				561	226.7				562	1792
		562	1394				560	356.2				562	9515				562	1394				560	1232				563	389.6				562	22560				563	68.03				561	145.1				562	3134
		562	1260				560	324.1				562	10480				562	1260				560	444				563	371.2				562	22870				563	57.35				561	116.8				563	4171
		562	1129				561	547.6				562	11360				562	1129				560	266.6				563	346.2				562	23010				564	67.81				561	73.23				563	4902
		562	953.2				561	1212				562	12190				562	953.2				560	1173				563	314.7				562	23000				564	76.15				562	41.24				563	5328
		562	754.9				561	1835				562	12910				562	754.9				560	2027				563	266.5				562	22890				564	65.54				562	160.2				563	5399
		562	543.7				561	2417				562	13550				562	543.7				560	2854				563	239.4				562	22610				564	29.54				562	179.2				563	5232
		562	301.8				561	2957				562	14150				562	301.8				560	3607				563	209.6				562	22180				564	62.36				562	191.3				563	9501
		563	37.35				561	3566				562	14620				563	37.35				560	4327				563	153.3				562	22270				564	113.8				562	196.4				563	10120
		563	423.2				561	4044				562	15020				563	423.2				560	3872				563	104.4				562	21710				564	144.3				562	194.4				563	12020
		563	965.6				561	4650				563	15330				563	965.6				561	4684				563	128.4				563	21680				564	170.6				562	236.1				563	12710
		563	1010				561	5188				563	14580				563	1010				561	5438				563	58.41				563	21650				564	192.7				562	235.1				563	13240
		563	1040				561	5597				563	14950				563	1040				561	6129				564	25.81				563	20940				564	210.7				562	228.1				563	13510
		563	1073				561	5966				563	15240				563	1073				561	6779				564	71.95				563	20110				564	224.4				562	228.6				563	13630
		563	1099				561	6297				563	15400				563	1099				561	5736				564	42.32				563	19110				564	234				562	245.9				563	13550
		563	1128				562	6589				563	15500				563	1128				561	2619				564	11.88				563	18040				564	239.4				562	234.5				563	13290
		563	1161				562	6843				563	15500				563	1161				561	3575				564	19.23				563	16830				564	240.7				563	234				563	12830
		563	1143				562	6991				563	15410				563	1143				561	5203				564	87.66				563	15500				565	237.7				563	216.8				564	12170
		563	1152				562	7181				563	15230				563	1152				561	6702				564	117.5				563	14060				565	230.6				563	247.8				564	11350
		564	1155				562	7331				563	15020				564	1155				561	8100				564	143.9				563	12470				565	219.3				563	205.3				564	10310
		564	1151				562	7443				563	14710				564	1151				561	9382				564	119.6				563	10770				565	203.9				563	200.9				564	9093
		564	1169				562	7514				563	14270				564	1169				561	10530				564	155.6				563	7336				565	184.2				563	194.3				564	7679
		564	1157				562	7547				563	3945				564	1157				561	11590				564	186.9				563	3775				565	160.4				563	190				564	6075
		564	1147				562	7540				563	5376				564	1147				561	12530				565	213.4				563	2120				565	132.4				563	180.9				564	4280
		564	1123				562	7494				564	6632				564	1123				562	13340				565	235.3				563	4292				565	172.6				563	166.9				564	2293
		564	1092				562	7409				564	7716				564	1092				562	14050				565	252.4				564	1819				565	157.5				563	148.1				564	116
		564	1054				562	7284				564	8639				564	1054				562	14640				565	235.2				564	1139				565	139.6				563	128.2				564	52.4
		564	1001				562	7120				564	9378				564	1001				562	15110				565	253.5				564	326.7				565	118.8				563	107.3				564	62.94
		564	942.2				562	6916				564	9943				564	942.2				562	15470				565	266.2				564	4861				565	95.04				563	81.63				565	69.62
		564	869.4				563	6674				564	10350				564	869.4				562	15710				565	263.4				564	5494				565	68.44				563	42.9				565	108.3
		564	795.8				563	6391				564	10570				564	795.8				562	15820				565	218.1				564	6083				565	38.95				563	27.75				565	2235
		564	735.9				563	6070				564	10600				564	735.9				562	16490				565	236.1				564	6610				566	6.574				564	7.4				565	2845
		564	639.1				563	5709				564	10480				564	639.1				562	16520				565	225				564	7088				566	0				564	43.5				565	5073
		564	571.1				563	5267				564	10170				564	571.1				562	17640				565	240.7				564	7538				566	0				564	30.87				565	7082
		565	495.6				563	4837				564	9724				565	495.6				562	17660				565	252.8				565	7918				566	2350				564	42.96				565	8871
		565	404.8				563	4366				564	9087				565	404.8				562	17570				565	257.5				565	7440				566	4514				564	97.37				565	10440
		565	316.3				563	3856				564	7977				565	316.3				562	17400				565	268.6				565	7903				566	6472				564	115.9				565	11790
		565	248.5				563	3307				564	6480				565	248.5				563	17120				566	262.3				565	8311				566	917.3				564	696				565	12950
		565	122.1				563	2718				564	4298				565	122.1				563	16740				566	238.7				565	8658				567	5056				564	1423				565	13830
		565	22.47				563	2089				565	13480				565	22.47				563	16250				566	264.9				565	8955				567	8831				564	2079				565	14550
		565	181.7				563	1420				565	14370				565	181.7				563	15670				566	253				565	9196				567	12220				564	2633				566	15040
		565	162.1				563	711.7				565	15080				565	162.1				563	14970				566	224.3				565	9404				567	15220				564	3160				566	15310
		565	166.8				564	84.61				565	15650				565	166.8				563	14170				566	216.6				565	9538				567	17840				565	3617				566	15370
		565	169.1				564	65.1				565	16110				565	169.1				563	13290				566	183.9				565	9611				567	20070				565	3974				566	15200
		566	168.9				564	80.13				565	17810				566	168.9				563	12290				566	195.3				565	9636				567	21910				565	4299				566	14810
		566	236				564	92.89				565	18280				566	236				563	11180				566	230.6				565	9604				567	23370				565	334.6				566	14190
		566	243.7				564	103.4				565	18630				566	243.7				563	9980				566	226.8				565	9512				567	24440				565	2055				566	13370
		566	249.4				564	155.8				565	18860				566	249.4				563	8666				566	217.4				565	9340				567	25120				565	3574				566	9914
		566	253.1				564	169.9				565	18980				566	253.1				563	7256				566	216.2				565	9149				567	25380				565	4909				566	9514
		566	254.8				564	182.1				565	19020				566	254.8				563	5750				566	183.7				566	8914				567	25300				565	6100				566	8834
		566	245				564	192.4				565	18950				566	245				563	4302				566	167				566	8608				567	24840				565	7129				566	7875
		566	244.6				564	200.7				565	18750				566	244.6				563	4332				566	209.6				566	8253				567	23990				565	7972				566	6733
		566	224.7				564	207				566	18460				566	224.7				564	6487				567	200.3				566	7872				568	22750				565	8651				566	5243
		566	223.8				565	211.4				566	18060				566	223.8				564	5763				567	186.4				566	7411				568	21120				565	9157				566	3474
		566	220.7				565	213.8				566	17510				566	220.7				564	4953				567	167.8				566	6895				568	19110				565	9491				566	1445
		566	215.4				565	214.3				566	16890				566	215.4				564	4080				567	144.5				566	6329				568	16710				565	9626				567	3268
		566	249.5				565	212.8				566	16140				566	249.5				564	1710				567	96.32				566	5708				568	13920				566	9665				567	3531
		566	247.4				565	209.3				566	15290				566	247.4				564	1001				567	111.6				566	4953				568	10750				566	9492				567	3653
		566	243.3				565	203.9				566	14340				566	243.3				564	204.3				567	92.92				566	3735				568	7184				566	9143				567	3667
		567	247.1				565	196.6				566	13290				567	247.1				564	1162				567	69.76				566	3074				568	3234				566	8617				567	3578
		567	240.9				565	187.3				566	12090				567	240.9				565	2021				567	56.1				566	2345				568	5717				566	7916				567	5205
		567	154.8				565	176				566	10830				567	154.8				565	2214				567	84.46				566	1564				568	4011				566	7056				567	5412
		567	343.3				565	243.7				566	10650				567	343.3				565	2405				567	77.84				566	724.4				568	2124				566	6025				567	5529
		567	519.8				565	243.6				566	9368				567	519.8				565	2565				567	98.39				567	317.6				568	54.63				566	4818				567	5557
		567	684.4				565	242				566	7985				567	684.4				565	2708				567	108.1				567	294.5				569	56.23				566	6064				567	5496
		567	837.1				565	239				566	6522				567	837.1				565	2848				568	105.2				567	1653				569	47.87				566	6420				567	5344
		567	977.8				565	234.7				566	3497				567	977.8				565	2941				568	99.73				567	1637				569	52.62				566	5840				567	5104
		567	1107				565	228.9				567	2105				567	1107				565	3038				568	91.78				567	1611				569	55.43				566	5152				568	4827
		568	1224				566	221.8				567	607.4				568	1224				565	3117				568	81.32				567	1599				569	56.32				566	4355				568	4423
		568	1340				566	213.3				567	3277				568	1340				565	3172				568	82.31				567	1555				569	55.26				566	3448				568	3931
		568	1447				566	203.4				567	3285				568	1447				565	3217				568	2551				567	1498				569	22.96				567	2433				568	3350
		568	1546				566	192.1				567	3261				568	1546				565	3245				568	5041				568	1428				569	28.51				567	1355				568	2680
		568	1647				566	179.4				567	3213				568	1647				565	3249				568	7284				568	1345				569	31.4				567	123.2				568	2071
		568	1719				566	165.3				567	3125				568	1719				566	3236				568	9291				568	1250				569	31.63				567	70.89				568	2502
		568	1816				566	95.41				567	3004				568	1816				566	3202				568	11060				568	1135				569	29.21				567	54.72				568	2830
		568	1872				566	89.91				567	2851				568	1872				566	3174				568	12600				568	1014				569	77.51				567	38.77				568	3085
		568	1917				566	82.56				567	2665				568	1917				566	3121				569	13920				568	881.3				569	85.48				567	65.32				568	3251
		568	1960				566	73.35				568	2446				568	1960				566	3059				569	14980				568	735.1				569	91.74				567	62.91				568	3326
		568	1974				566	113.8				568	2230				568	1974				566	2989				569	15780				568	576				570	96.3				567	33.06				569	3310
		568	1989				566	110.5				568	1952				568	1989				566	2895				569	16370				568	402.7				570	99.15				567	24.07				569	3204
		569	820.4				566	105.6				568	1640				569	820.4				566	224.7				569	16750				568	231.9				570	100.3				567	9.018				569	3027
		569	1705				566	99.25				568	1303				569	1705				566	1420				569	16880				568	1027				570	99.73				568	21.12				569	4291
		569	2524				566	0.625				568	906.9				569	2524				566	2552				569	16790				568	999.1				570	97.47				568	19.02				569	4375
		569	3314				567	10.2				568	874.9				569	3314				566	3611				569	16010				568	944.9				570	93.5				568	46.98				569	4396
		569	4027				567	17.51				568	1232				569	4027				567	4592				569	15620				568	920.3				570	87.83				568	49.53				569	4382
		569	4684				567	22.56				568	2522				569	4684				567	5451				569	14980				568	895.4				570	80.45				568	50.21				569	4292
		569	5286				567	25.34				568	2526				569	5286				567	6256				569	14080				569	864.1				570	71.36				568	49.02				569	4145
		569	5833				567	25.86				568	2515				569	5833				567	6982				569	12940				569	826.3				570	60.57				568	45.95				569	3935
		569	5960				567	24.12				568	2490				569	5960				567	7608				569	11530				569	782.2				570	71.34				568	31.11				569	3619
		569	6429				567	20.11				568	2450				569	6429				567	8146				569	9922				569	430.1				570	63.98				568	13.93				569	3302
		569	6892				567	13.83				568	1123				569	6892				567	9292				569	8067				569	432.2				570	55.33				568	38.02				569	2922
		569	7296				567	78.97				568	1341				569	7296				567	7822				570	5952				569	427.6				570	45.4				568	59.39				569	2463
		569	7652				567	118.6				569	1514				569	7652				567	8524				570	3071				569	426.6				570	34.17				568	78.05				569	1949
		569	7941				567	126.5				569	1683				569	7941				567	9277				570	582.9				569	449				571	525.5				568	93.99				570	1354
		570	8175				567	169.7				569	1851				570	8175				567	9909				570	526.1				569	431.7				571	1042				568	107.2				570	743.6
		570	8354				567	181.4				569	2000				570	8354				567	10030				570	1114				569	405.6				571	1507				568	117.7				570	68.71
		570	8461				567	191.9				569	2097				570	8461				567	12300				570	1691				569	378.3				571	1922				569	90.04				570	150.9
		570	8526				568	158.9				569	2143				570	8526				568	13070				570	2199				569	336.1				571	2328				569	253.1				570	146.6
		570	8491				568	175.7				569	2204				570	8491				568	13740				570	2609				569	285.1				571	2654				569	389.1				570	153.6
		570	8446				568	160.7				569	2248				570	8446				568	14320				570	2991				569	225.4				571	2930				569	510				570	177.5
		570	8341				568	180.7				569	2241				570	8341				568	14810				570	3304				569	151.7				571	3157				569	615.7				570	183.4
		570	8170				568	198.8				569	2256				570	8170				568	15200				571	3547				570	69.42				571	3334				569	706.2				570	202.7
		570	7950				568	215				569	2231				570	7950				568	15490				571	3722				570	484.5				571	3462				569	781.5				571	402.1
		570	9107				568	229.5				569	2182				570	9107				568	15710				571	3827				570	531.9				571	3507				569	841.6				571	6101
		570	9035				568	242				569	2111				570	9035				568	15830				571	3863				570	559.6				572	3547				569	886.6				571	11390
		570	8934				568	252.7				569	2016				570	8934				568	14460				571	3876				570	578.4				572	3536				569	916.3				571	16160
		570	8762				568	261.5				569	1911				570	8762				568	14690				571	3812				570	607.1				572	3475				569	926.9				571	20410
		570	8539				568	268.5				570	1813				570	8539				568	14810				571	3662				570	626.6				572	3363				569	957.8				571	22990
		570	8247				568	273.7				570	1654				570	8247				568	10750				571	3458				570	626.6				572	3201				570	975.5				571	26680
		571	7954				569	3820				570	1449				571	7954				568	11520				571	3177				570	641.3				572	2988				570	941.2				571	29820
		571	7612				569	8479				570	1259				571	7612				568	12150				571	3477				570	646.6				572	2725				570	928.9				571	32410
		571	7220				569	12880				570	1017				571	7220				568	12650				571	3251				570	624.3				572	2411				570	901.1				571	34530
		571	6778				569	17030				570	783.6				571	6778				569	13000				571	2969				570	633.8				572	2047				570	857.7				571	36070
		571	6287				569	20930				570	2254				571	6287				569	13240				571	2640				570	611.3				572	1615				570	798.7				571	37070
		571	5745				569	24570				570	2242				571	5745				569	13320				571	2257				571	624.1				572	1156				570	724.2				572	37550
		571	5155				569	27930				570	2265				571	5155				569	13210				572	995.8				571	627				572	645.9				570	606.8				572	37490
		571	4514				569	31070				570	2266				571	4514				569	13030				572	655.3				571	645.4				572	84.87				570	524.5				572	36940
		571	3795				569	33960				570	2284				571	3795				569	12700				572	493.7				571	642.8				573	32.42				570	487.6				572	35810
		571	3017				569	36560				570	2246				571	3017				569	12210				572	264.6				571	627.5				573	66.34				570	384.4				572	34140
		571	2247				569	39010				570	2243				571	2247				569	11620				572	645.6				571	18.02				573	58.56				570	266.4				572	31940
		571	1426				569	41150				570	2241				571	1426				569	10890				572	576.2				571	146.8				573	49.01				570	116.4				572	29190
		571	547.3				570	43040				570	2225				571	547.3				569	10030				572	363.5				571	258.4				573	69.55				571	104.6				572	25880
		572	629.8				570	44680				571	2194				572	629.8				569	9016				572	68.16				571	374.3				573	48.98				571	117.4				572	22100
		572	595.4				570	46060				571	2148				572	595.4				569	7852				572	1425				571	473.2				573	50.03				571	111.2				572	17810
		572	585.6				570	47020				571	2088				572	585.6				569	6563				572	1547				571	555				573	49.46				571	151.8				572	12980
		572	544.2				570	47930				571	1979				572	544.2				569	5134				572	1723				571	633.4				573	47.26				571	143.2				572	7601
		572	496.6				570	48580				571	1896				572	496.6				569	3546				572	1819				571	701				573	43.44				571	145.4				573	5191
		572	442.8				570	49080				571	1798				572	442.8				570	10930				572	1886				571	771.4				573	37.98				571	144.5				573	8835
		572	382.9				570	49240				571	1663				572	382.9				570	11580				572	1962				572	819.7				573	30.9				571	580.1				573	11980
		572	316.8				570	49150				571	1539				572	316.8				570	11510				573	2005				572	864.5				573	5.352				572	1867				573	14730
		572	244.5				570	48800				571	1387				572	244.5				570	11360				573	2019				572	905.9				574	1.024				572	2987				573	17220
		572	166.1				570	48190				571	1256				572	166.1				570	11150				573	2002				572	958.1				574	39.47				572	4020				573	19270
		572	81.56				570	47330				571	1064				572	81.56				570	10890				573	1956				572	989.1				574	44.24				572	4936				573	20920
		573	325.8				570	46220				571	925.7				573	325.8				570	10560				573	1880				572	1000				574	47.76				572	5756				573	22190
		573	359.7				570	44850				571	744.5				573	359.7				570	10140				573	1775				572	1001				574	50.04				572	6458				573	24680
		573	347.6				570	43220				571	524.9				573	347.6				570	9644				573	1640				572	991.9				574	51.08				572	7029				573	25600
		573	332.7				571	41350				571	318				573	332.7				570	9115				573	1475				572	972				574	50.87				572	7483				573	26180
		573	315				571	39210				572	95.72				573	315				570	8475				573	1280				572	1316				574	49.42				572	7837				573	26390
		573	294.5				571	36830				572	569.2				573	294.5				570	7749				573	1056				572	1353				574	46.73				572	6278				573	26190
		573	292.1				571	34190				572	580.8				573	292.1				570	6995				573	791.3				572	1381				574	42.79				572	7058				574	25630
		573	269.9				571	31290				572	584.7				573	269.9				570	6175				573	511				572	1397				574	37.6				572	5510				574	24760
		573	260.3				571	28140				572	568.2				573	260.3				570	5284				573	200.7				572	1405				574	54.44				572	6735				574	23520
		573	235.6				571	24780				572	556.3				573	235.6				571	6720				574	98				573	1406				574	53.61				572	7744				574	20410
		573	257.4				571	21130				572	498.1				573	257.4				571	6278				574	67.19				573	1392				574	51.95				573	8559				574	18960
		573	236.8				571	17260				572	455.8				573	236.8				571	5667				574	47.16				573	1378				574	49.46				573	9159				574	17110
		573	213.9				571	13110				572	475.4				573	213.9				571	5027				574	67.3				573	1357				575	46.15				573	9529				574	14840
		574	198.6				571	8706				572	476.7				574	198.6				571	4842				574	53.67				573	1328				575	7.358				573	9682				574	12170
		574	173.2				571	4046				572	426.6				574	173.2				571	4186				574	37.64				573	1291				575	7.049				573	9607				574	9108
		574	157.2				572	287.9				572	436.5				574	157.2				571	3475				574	30.78				573	1245				575	5.592				573	9332				574	5705
		574	134.6				572	278.1				573	437.7				574	134.6				571	2690				574	19.93				573	1203				575	28.11				573	8840				574	1838
		574	111.5				572	266				573	376.8				574	111.5				571	1886				574	6.808				573	1155				575	70.29				573	8131				575	905.2
		574	479.4				572	251.8				573	398.2				574	479.4				571	1034				574	19.28				573	1092				575	92.47				573	7220				575	2640
		574	989.9				572	235.5				573	407				574	989.9				571	132.6				574	9.826				573	1042				575	111.5				573	6082				575	4158
		574	1501				572	216.9				573	401.1				574	1501				572	47.34				574	12.56				573	975.3				575	127.3				573	4727				575	5520
		575	1980				572	196.3				573	379.3				575	1980				572	509.5				575	20.18				573	902.8				575	139.9				573	6609				575	6775
		575	2461				572	173.4				573	352.4				575	2461				572	951.7				575	41.47				573	824.3				575	149.4				573	5837				575	7857
		575	2950				572	148.4				573	342.8				575	2950				572	1367				575	42.59				574	732.2				575	155.6				573	4868				575	8785
		575	3353				572	121.2				573	359.8				575	3353				572	1810				575	32.86				574	624.5				576	165.2				574	6180				575	9485
		575	3724				572	91.92				573	325.7				575	3724				572	2178				575	36.1				574	533.1				576	177.9				574	6268				575	10050
		575	4073				573	97.22				573	335.3				575	4073				572	2513				575	38.33				574	425.1				576	187.5				574	5848				575	10360
		575	4384				573	40.15				573	312.3				575	4384				572	2872				575	29.48				574	309.9				576	193.9				574	5311				575	10610
		575	4690				573	1.154				573	300				575	4690				573	3178				575	33.33				574	226				576	197.2				574	4704				575	10680
		575	4957				573	83.29				574	343.5				575	4957				573	1744				575	35.95				574	105.2				576	197.2				574	3972				575	10580
		575	5193				573	92.78				574	350.3				575	5193				573	2244				575	7.056				574	4.671				576	194.1				574	3188				575	10320
		575	5398				573	101.4				574	372.3				575	5398				573	2837				575	17.99				575	26.38				576	187.8				574	2267				576	9860
		575	5572				573	109.1				574	367.7				575	5572				573	2250				575	26.46				575	125.3				576	178.3				574	1221				576	9307
		575	5715				573	116				574	415.1				575	5715				573	2957				575	46.58				575	207.5				576	165.6				574	122.7				576	8598
		575	5827				574	37.29				574	423.8				575	5827				573	3667				575	54.05				575	290.8				576	149.8				574	149				576	7610
		575	5908				574	60.05				574	415.6				575	5908				573	4344				576	72.67				575	368.8				576	130.8				575	151.6				576	6523
		576	5958				574	81.22				574	404.1				576	5958				573	4964				576	88.47				575	423				576	108.6				575	141.8				576	7339
		576	5977				574	100.8				574	380.2				576	5977				573	3888				576	68.21				575	500.7				576	83.18				575	142.8				576	6527
		576	5965				574	118.8				574	364.3				576	5965				573	4742				576	78.33				575	567.7				576	54.62				575	141.1				576	5577
		576	5921				574	135.2				574	345.2				576	5921				573	5531				576	146.3				575	601.4				577	22.88				575	136.5				576	4489
		576	5838				574	150				574	356.1				576	5838				574	6247				576	747.1				575	667.4				577	10.19				575	129				576	3263
		576	5734				574	163.1				574	339.7				576	5734				574	6906				576	1308				575	102				577	185.7				575	135				576	1899
		576	5600				574	174.7				575	320.2				576	5600				574	7499				576	1827				576	322.8				577	371.8				575	126.7				576	396.6
		576	5434				574	184.8				575	314.8				576	5434				574	8027				576	2266				576	524.4				577	521.4				575	79.27				577	93.82
		576	5251				574	193.2				575	296				576	5251				574	8489				576	2668				576	720.5				577	654.6				575	67.22				577	278.9
		576	5004				574	200				575	291.2				576	5004				574	8886				576	3014				576	903.6				577	771.2				575	67.67				577	267.8
		576	4744				574	205.2				575	248.1				576	4744				574	9234				576	3304				576	1074				577	871.4				575	64.4				577	174.3
		576	4454				574	208.8				575	263.9				576	4454				574	9525				577	3537				576	1231				577	955.1				575	57.4				577	251
		576	4143				574	210.9				575	247.6				576	4143				574	9746				577	3704				576	1375				577	1022				575	46.67				577	1005
		576	3801				575	211.3				575	194.9				576	3801				574	9896				577	983.8				576	1506				577	1073				575	32.23				577	1647
		576	3427				575	173.8				575	158				576	3427				574	9977				577	3850				576	1632				578	1107				576	72.37				577	2322
		577	3022				575	178.6				575	114.5				577	3022				574	9990				577	6373				576	1738				578	1148				576	67.63				578	2849
		577	2586				575	181.6				575	117.8				577	2586				574	9957				577	8696				576	1831				578	1156				576	97.87				578	3306
		577	2118				575	182.6				575	136.2				577	2118				575	9853				577	10720				576	1912				578	1148				576	54.78				578	3712
		577	1619				575	181.7				575	135.8				577	1619				575	6937				577	12450				576	1980				578	1124				576	17.36				578	4033
		577	1088				575	223				576	156.4				577	1088				575	7283				577	13940				577	2010				578	1084				576	35.82				578	4305
		577	498.6				575	226.5				576	166.6				577	498.6				575	7533				577	15100				577	2056				578	1027				576	65.82				578	4477
		577	103.3				575	228.4				576	138.4				577	103.3				575	7645				577	16020				577	2094				578	955.1				576	91.16				578	4597
		577	155				575	228.7				576	128.8				577	155				575	7757				577	16620				577	2119				578	866.7				576	11.93				578	4735
		578	170.2				575	227.4				576	134.5				578	170.2				575	7757				577	14440				577	2131				578	762.2				576	96.11				578	4758
		578	183.2				575	224.5				576	93.57				578	183.2				575	7667				578	12950				577	2130				578	624.7				576	150.2				578	4699
		578	193.9				575	220				576	142.3				578	193.9				575	7488				578	8246				577	2116				578	494.1				576	168.6				578	4572
		578	202.5				575	111				576	172.6				578	202.5				575	7221				578	11470				577	2088				578	346.9				577	318.9				578	4375
		578	241.1				575	124.7				576	142				578	241.1				575	6871				578	14140				577	2047				578	183.3				577	1001				578	4110
		578	251.2				576	136				576	156.2				578	251.2				575	6427				578	16280				577	2003				579	3.119				577	1633				579	3777
		578	198.5				576	144.8				576	154.7				578	198.5				575	5893				578	20730				577	1944				579	2.819				577	2190				579	3374
		578	464.9				576	151.1				576	164.3				578	464.9				575	8807				578	22580				577	1866				579	33.53				577	2649				579	2858
		579	412.7				576	155				576	190.7				579	412.7				576	5133				578	23950				578	1783				579	65.01				577	3089				579	2334
		579	879.7				576	156.4				576	267.5				579	879.7				576	5759				578	24820				578	1681				579	93.35				577	3464				579	1741
		579	1320				576	155.3				577	270.1				579	1320				576	6299				578	25190				578	1566				579	118.5				577	3764				579	1152
		579	1725				576	151.8				577	300.9				579	1725				576	6744				578	25030				578	1445				579	140.6				577	3995				579	469.2
		579	2113				576	145.8				577	337.3				579	2113				576	7093				578	24380				578	1305				579	159.5				577	4234				579	68.33
		579	2462				576	174.1				577	371.8				579	2462				576	7355				578	23240				578	1152				580	175.2				577	4378				580	91.25
		579	2798				576	214.1				577	406.3				579	2798				576	7516				578	21570				578	301.5				580	161.6				577	4459				580	110.9
		579	3108				576	216				577	428				579	3108				576	7575				579	19400				578	263.8				580	180.4				577	4476				580	127.3
		579	2916				576	215.9				577	161.6				579	2916				576	7554				579	16710				578	224.7				580	195.5				578	4427				580	140.5
		579	3224				576	213.9				577	1477				579	3224				576	7441				579	13520				578	736.3				580	206.7				578	4314				580	98.87
		579	3569				576	210				577	2709				579	3569				576	7236				579	9835				578	838				580	214.1				578	4135				580	123.9
		579	3845				576	204.3				577	3878				579	3845				576	6931				579	18620				578	868.2				580	217.7				578	3880				580	167.2
		579	4123				577	196.6				578	4985				579	4123				576	6503				579	17760				578	884				580	217.6				578	3576				580	1677
		579	4370				577	187				578	6013				579	4370				576	8099				579	16620				578	885.2				580	213.6				578	3207				580	3053
		580	4585				577	175.5				578	6973				580	4585				577	8036				579	15200				579	871.8				580	205.9				578	2833				580	2996
		580	4795				577	162.1				578	7860				580	4795				577	7782				579	13570				579	844				580	194.4				578	2424				580	2365
		580	4962				577	146.8				578	8682				580	4962				577	8851				579	11620				579	794.5				580	179				578	1827				580	4554
		580	5091				577	129.6				578	9447				580	5091				577	8754				579	9402				579	741.7				580	183.2				578	1245				581	6522
		580	5190				577	213.5				578	10140				580	5190				577	8536				580	8642				579	674.2				580	147.1				578	639.9				581	8270
		580	5258				577	211.6				578	10760				580	5258				577	8262				580	11700				579	596.1				580	134.8				578	107.6				581	9796
		580	5294				577	208.5				578	11320				580	5294				577	7913				580	15640				579	507.5				581	118.6				579	191.3				581	11150
		580	5300				577	204.2				578	11770				580	5300				577	9483				580	19100				579	404.3				581	98.54				579	221.5				581	12260
		580	5273				577	101.8				578	12200				580	5273				577	9363				580	22130				579	539.3				581	74.6				579	227.6				581	13150
		580	5216				577	60.85				578	12560				580	5216				577	9185				580	24730				579	766.3				581	46.79				579	228.7				581	13810
		580	5127				577	83.71				578	12400				580	5127				577	8970				580	26850				579	978.2				581	15.11				579	224.9				581	14260
		580	4986				577	73.87				579	12730				580	4986				577	8693				580	28490				579	1182				581	2.823				579	216.1				581	14490
		580	4872				577	98.1				579	12960				580	4872				577	8361				580	29740				579	1365				581	27.94				579	202.4				581	14500
		580	4717				578	119.6				579	13120				580	4717				577	7973				580	30560				580	1533				581	8.877				579	229.1				581	12560
		580	4628				578	138.4				579	13240				580	4628				578	7530				580	30910				580	1685				581	59.77				579	218.8				581	12760
		581	4440				578	154.4				579	11990				581	4440				578	7031				580	30820				580	1823				581	57.15				579	192.7				581	12690
		581	4202				578	167.7				579	12250				581	4202				578	6471				581	30280				580	1945				581	53.38				579	192				582	12410
		581	3935				578	178.3				579	12390				581	3935				578	5884				581	29260				580	2052				581	48.48				579	201.2				582	11850
		581	3637				578	186.1				579	12460				581	3637				578	5223				581	27830				580	2144				581	42.44				579	189.3				582	11020
		581	3309				578	191.3				579	12450				581	3309				578	4510				581	25950				580	2221				581	35.27				579	187.4				582	9924
		581	2950				578	237.8				579	12350				581	2950				578	3749				581	23610				580	2282				581	10.13				580	172				582	8568
		581	2562				578	191.2				579	12170				581	2562				578	2932				581	20850				580	2006				582	6.693				580	139.5				582	6952
		581	2143				578	135.3				579	11930				581	2143				578	2058				581	17640				580	1507				582	1.707				580	99				582	5029
		581	1675				578	164.4				579	11590				581	1675				578	895.3				581	13970				580	1753				582	31.36				580	16.33				582	2978
		581	1200				578	189.9				579	11150				581	1200				578	3301				581	9851				580	1949				582	33.92				580	406.4				582	615.6
		581	693.7				578	211.9				580	10680				581	693.7				578	2905				581	5300				580	2117				582	35.57				580	812.3				582	5280
		581	157.3				578	230.5				580	10080				581	157.3				578	2473				581	287.2				580	2263				582	36.31				580	1173				582	4540
		581	977.8				579	245.5				580	9409				581	977.8				579	1422				581	1038				581	2386				582	36.15				580	1611				582	3669
		581	717.8				579	257				580	8696				581	717.8				579	980.8				582	67.74				581	2480				582	35.08				580	1960				582	2698
		582	441.2				579	265.1				580	7844				582	441.2				579	651.6				582	80.77				581	2559				582	33.11				580	628.2				582	1575
		582	53.55				579	269.6				580	6994				582	53.55				579	281.6				582	59.13				581	2615				582	30.23				580	1773				582	59.77
		582	209.3				579	270.6				580	6025				582	209.3				579	940.6				582	48.87				581	2649				582	26.44				581	5045				583	563.2
		582	279.1				579	393.4				580	4955				582	279.1				579	1071				582	36.04				581	2659				582	21.75				581	10650				583	2704
		582	317.7				579	410.6				580	3802				582	317.7				579	1185				582	10.55				581	2648				582	16.15				581	15690				583	2595
		582	344.4				579	425.2				580	2596				582	344.4				579	1278				582	37.82				581	2604				582	9.65				581	15120				583	2435
		582	368.9				579	437.2				580	1236				582	368.9				580	1374				582	45.65				581	2548				582	29.81				581	20760				583	2225
		582	357.7				579	446.5				581	2982				582	357.7				580	1459				582	41.33				581	2470				583	29.6				581	25880				583	1965
		582	359.3				579	453.2				581	2968				582	359.3				580	1534				582	48.7				581	2369				583	12.15				581	30370				583	1672
		582	347.9				579	457.3				581	2928				582	347.9				580	1608				583	53.78				581	2246				583	17.12				581	34160				583	1316
		582	324.4				579	458.8				581	2871				582	324.4				580	1664				583	56.57				581	2099				583	29.78				581	37300				583	871
		583	867.1				579	457.6				581	2830				583	867.1				580	1710				583	84.94				581	1911				583	44.17				581	39740				583	428.8
		583	983				579	453.9				581	2744				583	983				580	1748				583	91.37				581	2597				583	81.81				581	41520				583	511.7
		583	1045				580	447.4				581	2641				583	1045				580	1777				583	96.01				582	2566				583	115.1				582	42610				583	538.1
		583	1134				580	438.4				581	2514				583	1134				580	1182				583	88.76				582	2495				583	144.1				582	43060				584	554.1
		583	1187				580	426.7				581	2393				583	1187				580	3512				583	93.44				582	2417				583	168.8				582	42840				584	559.8
		583	1195				580	412.5				581	2247				583	1195				581	5700				583	96.08				582	2332				583	189.2				582	41920				584	555.2
		583	1241				580	395.6				581	2084				583	1241				581	7764				583	96.68				582	2223				583	205.3				582	40360				584	540.3
		583	1269				580	376				581	1863				583	1269				581	9712				583	95.25				582	2097				584	184.8				582	40310				584	42.94
		583	1302				580	353.9				581	1697				583	1302				581	11520				583	53.72				582	1954				584	195.8				582	37180				584	437
		583	1337				580	329.1				581	1487				583	1337				581	13200				583	2717				582	1794				584	232.8				582	32890				584	745.6
		583	1347				580	301.7				582	1278				583	1347				581	14750				584	5163				582	1618				584	264.1				582	30130				584	1014
		583	1361				580	271.6				582	1025				583	1361				581	16150				584	7363				582	1422				584	289.5				582	26910				584	1229
		583	1330				580	239				582	798.5				583	1330				581	17440				584	7824				582	1209				584	309				582	22940				584	1421
		583	1336				580	203.7				582	557.7				583	1336				581	18600				584	10080				582	991.7				584	322.7				582	18270				584	1574
		584	1334				580	165.7				582	343.4				584	1334				581	19550				584	12090				582	747.3				584	330.6				582	12880				585	1685
		584	1224				580	125.2				582	74.52				584	1224				581	20470				584	13810				582	507.4				584	290.9				582	6788				585	1756
		584	1226				580	82.04				582	344.3				584	1226				581	21260				584	15270				582	250.6				584	302				583	3946				585	2128
		584	1244				581	36.25				582	386.5				584	1244				581	21910				584	16470				583	1138				584	306.3				583	7150				585	2232
		584	1233				581	54.71				582	416.2				584	1233				581	22430				584	17390				583	1082				584	303.7				583	5995				585	2301
		584	1213				581	89.17				583	434.8				584	1213				581	22820				584	18060				583	1001				584	294.2				583	4928				585	2335
		584	1184				581	67.81				583	425.4				584	1184				582	23060				584	8439				583	910.8				585	277.8				583	3431				585	2335
		584	1147				581	81.9				583	442.2				584	1147				582	23200				584	12170				583	812.4				585	254.6				583	1752				585	2301
		584	1100				581	64.68				583	443.2				584	1100				582	23200				584	12310				583	705.2				585	714.3				583	4837				585	2231
		584	1045				581	46.38				583	455.4				584	1045				582	23350				584	16080				583	589.3				585	3358				583	4808				585	2127
		584	981.5				581	27				583	463.9				584	981.5				582	23140				585	19260				584	451.1				585	5749				583	4617				585	1976
		584	908.9				581	6.536				583	439.4				584	908.9				582	22830				585	21850				584	521.5				585	7875				583	4321				585	1848
		584	827.5				582	0				583	402				584	827.5				582	22400				585	23840				584	71.41				585	9767				583	3943				585	1665
		584	737.4				582	0				583	403.8				584	737.4				582	22630				585	25210				584	535.6				585	11450				583	3541				585	1448
		585	630.6				582	0				583	385.5				585	630.6				582	22220				585	26030				584	973.9				585	12880				584	3081				586	412.8
		585	547.2				582	0				583	383.2				585	547.2				582	21560				585	26250				584	1369				585	14080				584	2534				586	2300
		585	436.6				582	0				583	417.5				585	436.6				582	20780				585	25870				584	96.86				585	15010				584	1934				586	3960
		585	291.2				582	0				583	431.5				585	291.2				582	19870				585	24930				585	795.2				586	15750				584	1271				586	5393
		585	394.3				582	0				583	432.9				585	394.3				582	17650				585	23360				585	1472				586	16250				584	509.9				586	6585
		585	400.6				582	0				584	439				585	400.6				582	16750				585	21220				585	2108				586	16520				584	146				586	9292
		585	437.4				582	0				584	402				585	437.4				583	15730				585	18450				585	2698				586	16630				584	165.7				586	10560
		585	510.3				582	0				584	406.4				585	510.3				583	14570				585	15140				585	3254				586	16480				584	182				586	3102
		585	562.8				583	9.284				584	451.9				585	562.8				583	13280				585	24240				585	3725				586	16080				584	194.9				586	13570
		586	594.5				583	27.57				584	457.6				586	594.5				583	11860				585	23580				585	4232				586	15440				585	204.4				586	23080
		586	621.1				583	44.88				584	458.5				586	621.1				583	10310				585	22550				585	4680				586	14570				585	210.5				587	31580
		586	623.6				583	61.21				584	490.3				586	623.6				583	8626				586	21140				585	5088				586	13470				585	194				587	37690
		586	233				583	28.14				584	529.2				586	233				583	6822				586	19390				585	5464				586	12100				585	200.2				587	44540
		586	406				583	52.61				584	522.3				586	406				583	4875				586	17290				585	5784				586	10540				585	164				587	50570
		586	624.1				583	75.69				584	520.4				586	624.1				583	2795				586	14820				585	6066				586	8806				585	176.1				587	55600
		586	826.5				583	97.38				584	514.2				586	826.5				583	583.1				586	14060				585	6316				586	6797				585	183.4				587	59570
		586	1013				583	117.7				584	495.9				586	1013				584	1834				586	11490				585	6525				586	4555				585	185.9				587	62500
		586	1185				583	136.6				584	482.5				586	1185				584	1910				586	8588				585	6693				586	2081				585	202.4				587	64400
		587	378.1				583	154.1				584	464.7				587	378.1				584	1966				586	5371				586	6821				587	55.02				585	190.9				587	65270
		587	904.7				584	170.2				585	431.7				587	904.7				584	2011				586	1816				586	6908				587	64.07				585	172.9				587	65100
		587	652.2				584	185				585	433.6				587	652.2				584	2038				587	173.5				586	6978				587	71.12				585	171.1				587	63880
		587	1381				584	198.3				585	409.6				587	1381				584	2056				587	158.2				586	6995				587	76.15				585	164.2				587	61640
		587	2055				584	210.3				585	345.9				587	2055				584	2069				587	129.3				586	6967				587	79.16				586	19.58				587	58370
		587	2727				584	220.9				585	333.7				587	2727				584	2077				587	94.75				586	6940				587	1071				586	121.6				587	54100
		587	3319				584	230.1				585	371.6				587	3319				584	2033				587	77.63				586	6839				587	4610				586	209.7				587	48770
		587	3865				584	237.9				585	351.6				587	3865				584	1092				587	97.04				586	6697				588	7868				586	297.5				588	42400
		587	4487				584	244.3				585	374.1				587	4487				584	1214				587	83.41				586	6489				588	10780				586	409.6				588	45940
		587	4966				584	249.3				585	363.9				587	4966				584	189.5				587	66.25				586	6273				588	13380				586	70.82				588	40730
		587	5401				584	252.9				585	385.5				587	5401				585	576.4				587	49.43				586	6010				588	15650				586	372.9				588	34680
		587	5792				584	255.2				585	383.2				587	5792				585	956				587	32.93				586	5706				588	17610				586	630.2				588	27790
		587	6138				584	256				585	365.2				587	6138				585	1280				587	39.74				586	5371				588	19260				586	900				588	20030
		587	832.5				584	255.5				585	344				587	832.5				585	1582				588	490.1				586	4996				588	20580				586	1138				588	11470
		588	2259				585	168.8				585	319.5				588	2259				585	1773				588	2210				586	4574				588	21590				586	1336				588	2052
		588	3594				585	183.2				585	291.6				588	3594				585	2047				588	2193				587	4769				588	22280				586	1515				588	951.3
		588	4837				585	195.4				586	294.2				588	4837				585	2314				588	5025				587	4400				588	22650				586	1662				588	552.8
		588	5988				585	205.5				586	288				588	5988				585	2550				588	7587				587	3997				588	22740				586	1761				588	146.8
		588	7047				585	213.5				586	306.1				588	7047				585	2755				588	9868				587	3552				588	22490				587	1851				589	149.3
		588	8014				585	219.4				586	1589				588	8014				585	2929				588	11890				587	3071				588	21920				587	1909				589	146.9
		588	8890				585	223.2				586	3406				588	8890				585	3094				588	13640				587	2543				588	21030				587	1935				589	121.7
		588	9684				585	224.8				586	5135				588	9684				585	3216				588	15120				587	1648				588	19830				587	1956				589	121.5
		588	10370				585	224.4				586	6750				588	10370				585	3295				588	16310				587	1133				589	18310				587	171.1				589	118.3
		588	10970				585	221.9				586	8263				588	10970				585	3352				588	17260				587	568.6				589	16470				587	747.2				589	69.16
		588	11880				585	217.2				587	9710				588	11880				585	3371				588	17940				587	146				589	14310				587	1268				589	75.25
		588	12380				585	210.5				587	11010				588	12380				586	3359				588	18310				587	215.8				589	11820				587	1713				589	59.27
		588	12800				585	201.6				587	12270				588	12800				586	3325				588	18470				588	235.4				589	9039				587	2083				589	82
		588	13120				585	190.6				587	13450				588	13120				586	3259				589	18350				588	517.8				589	5974				587	2379				590	87.23
		588	13360				585	177.5				587	14500				588	13360				586	2293				589	17940				588	575.4				589	2550				587	2613				590	97.48
		589	13500				586	162.3				587	15460				589	13500				586	2347				589	17290				589	1687				589	17.91				587	2784				590	107.2
		589	13450				586	44.45				587	16310				589	13450				586	2369				589	16370				589	2742				589	18.53				587	2866				590	112.8
		589	11490				586	58.72				587	17050				589	11490				586	2340				589	15200				589	3741				589	41.17				587	2861				590	112.4
		589	11840				586	69.59				587	17640				589	11840				586	3742				589	13730				589	4672				590	46.15				588	3282				590	122.3
		589	12040				586	180.1				587	18250				589	12040				586	3915				589	11990				589	5541				590	50.29				588	3331				590	128
		589	12140				586	203.3				587	18680				589	12140				586	4040				589	9983				589	6348				590	53.61				588	3287				590	129.3
		589	12140				586	223.8				587	19070				589	12140				586	4152				589	7706				589	7093				590	56.1				588	3143				590	126.4
		589	12030				586	241.6				587	19330				589	12030				586	4254				589	5152				589	7776				590	14.08				588	2981				590	162.3
		589	11810				586	256.7				587	19500				589	11810				586	4328				589	2339				589	8397				590	37.1				588	2753				590	163.4
		589	11510				586	269.2				587	19560				589	11510				586	4366				590	1639				589	8944				590	57.58				588	2011				590	138.1
		589	12510				586	224.5				588	19530				589	12510				587	4376				590	2295				589	9447				590	75.53				588	2832				590	123.4
		589	12240				586	194.5				588	17500				589	12240				587	4357				590	2867				589	9888				590	90.95				588	2878				590	143.6
		589	9556				587	219.9				588	17660				589	9556				587	4321				590	3327				589	10240				590	103.8				588	2815				590	177.4
		589	9585				587	300.7				588	17710				589	9585				587	2564				590	3783				589	10560				590	114.2				588	2810				591	193.2
		590	9559				587	329.9				588	17650				590	9559				587	2797				590	4155				590	10860				590	54.04				588	2695				591	204.4
		590	9368				587	356				588	17460				590	9368				587	3018				590	4455				590	11060				590	83.58				588	2522				591	211
		590	9061				587	336.6				588	17160				590	9061				587	3179				590	4695				590	11210				590	108.9				588	2304				591	212.9
		590	8639				587	365.2				588	16750				590	8639				587	3211				591	2564				590	11300				591	113.2				588	2019				591	210.3
		590	7063				587	360.1				588	16200				590	7063				587	3330				591	22.19				590	10410				591	136.1				589	1676				591	203
		590	8678				587	388				588	15540				590	8678				587	3405				591	3397				590	10010				591	154.5				589	1299				591	191.1
		590	8906				587	412.2				588	14810				590	8906				587	3126				591	7075				590	10210				591	168.1				589	846.7				591	174.7
		590	8707				587	174.1				588	11830				590	8707				587	679.6				591	10390				590	10300				591	177.2				589	337.4				591	153.6
		590	8402				588	1335				588	11250				590	8402				587	1390				591	13280				590	10360				591	204.9				589	844.7				591	155.9
		590	7557				588	2432				589	10550				590	7557				588	2013				591	15770				590	10340				591	211.6				589	891.9				591	133.8
		590	7844				588	3387				589	9711				590	7844				588	2536				591	17860				590	10240				591	191				589	873.2				591	107.6
		590	8017				588	4374				589	8742				590	8017				588	2999				591	19560				590	10080				591	194.5				589	841.9				591	136.6
		590	8068				588	5297				589	7636				590	8068				588	3423				591	20810				590	9846				591	212.4				589	812.1				592	4026
		590	8006				588	6126				589	6395				590	8006				588	4824				591	21720				590	9949				591	225.3				589	767.4				592	8599
		590	7833				588	7030				589	5017				590	7833				588	5329				591	22250				590	9637				591	233.2				589	684.9				592	10750
		591	7557				588	7785				589	3504				591	7557				588	7148				591	22400				591	9258				591	236.1				590	618.7				592	22510
		591	7166				588	8478				589	5641				591	7166				588	7712				591	22130				591	8807				591	234				590	537.2				592	33150
		591	6661				588	9106				589	6552				591	6661				588	8220				591	21550				591	7319				591	226.9				590	229.4				592	42670
		591	6042				588	9671				590	7317				591	6042				588	8672				592	20490				591	6892				592	214.7				590	480.7				592	51040
		591	5309				588	10170				590	8081				591	5309				588	6630				592	22730				591	6417				592	197.6				590	681.5				592	58260
		591	4463				588	10610				590	8786				591	4463				588	7654				592	21980				591	5878				592	175.4				590	1449				592	64400
		591	10330				588	10980				590	9406				591	10330				588	8445				592	20910				591	5260				592	148.7				590	1731				592	69380
		591	10520				588	11230				590	9952				591	10520				588	9145				592	19610				591	4563				592	668.7				590	1972				592	73200
		591	10640				589	11440				590	10420				591	10640				589	9763				592	17900				591	3785				592	1856				590	2220				593	75850
		591	10690				589	11650				590	10790				591	10690				589	10290				592	15870				591	2927				592	15400				590	2396				593	77370
		591	10680				589	11790				590	11120				591	10680				589	10740				592	13500				591	2043				592	27870				591	2533				593	77750
		591	10610				589	11870				590	11380				591	10610				589	11110				592	5133				591	2796				592	39060				591	2622				593	76970
		591	10470				589	11880				590	11540				591	10470				589	9465				592	4191				591	2043				593	49040				591	2685				593	75070
		591	10260				589	11830				590	11740				591	10260				589	9932				592	2739				591	1211				593	57850				591	2698				593	72010
		591	9983				589	11710				590	11800				591	9983				589	10470				592	815.6				592	297				593	65440				591	2687				593	66130
		592	9653				589	11610				590	11750				592	9653				589	10910				593	3040				592	3730				593	71820				591	2628				593	61390
		592	9248				589	11430				590	11660				592	9248				589	11260				593	2416				592	3785				593	77000				591	2542				593	55410
		592	8803				589	11150				590	11500				592	8803				589	11500				593	1515				592	3818				593	80980				591	2417				593	48310
		592	7603				589	10860				591	11280				592	7603				589	11640				593	7194				592	3828				593	83760				591	2253				593	39980
		592	7143				589	10500				591	10180				592	7143				589	12740				593	8457				592	3799				593	85340				591	2049				593	30510
		592	6612				589	9940				591	10060				592	6612				589	5397				593	9069				592	3761				593	85740				591	1866				593	19850
		592	6009				589	9482				591	9806				592	6009				590	6512				593	9538				592	3714				593	84950				591	1601				593	8005
		592	5334				590	8957				591	8841				592	5334				590	8060				593	9844				592	3639				593	82940				591	1311				593	14580
		592	4719				590	8367				591	8013				592	4719				590	9439				593	10030				592	3541				593	79730				591	978				594	10530
		592	6297				590	7711				591	7769				592	6297				590	2131				593	10080				592	3421				593	75310				591	610.9				594	2517
		592	5871				590	6990				591	7424				592	5871				590	7785				593	9965				592	3277				593	69690				592	205.6				594	3093
		592	5392				590	6129				591	7022				592	5392				590	13050				593	9810				592	3082				594	62880				592	19.26				594	2580
		592	4858				590	5357				591	6520				592	4858				590	17910				593	9470				593	2899				594	54860				592	43.53				594	2743
		592	4270				590	1675				591	8249				592	4270				590	22400				593	7252				593	2693				594	43150				592	51.79				594	2897
		593	3605				590	1322				591	7999				593	3605				590	26490				594	228.9				593	2487				594	33620				592	114.1				594	2974
		593	2913				590	877.8				591	7676				593	2913				590	32240				594	5056				593	2239				594	22820				592	131				594	2981
		593	2144				590	205				591	7278				593	2144				591	35950				594	9297				593	1872				594	13370				592	77.14				594	2929
		593	1348				591	2800				591	6805				593	1348				591	39250				594	12920				593	1440				594	867.3				592	111.7				594	2820
		593	497.7				591	3176				592	6242				593	497.7				591	42190				594	15930				593	1187				594	1787				592	141.5				594	135.8
		593	2409				591	3520				592	5624				593	2409				591	44870				594	15610				593	909.8				594	3339				592	154.6				595	457.3
		593	1982				591	3834				592	4945				593	1982				591	47050				594	18330				593	607.2				594	3684				592	178.7				595	2085
		593	1520				591	4116				592	4181				593	1520				591	48840				594	20430				593	279.4				594	3966				593	197.7				595	3448
		593	1024				591	4367				592	3343				593	1024				591	50650				594	21820				594	143.3				594	4208				593	211.5				595	4686
		593	491.9				591	4588				592	4979				593	491.9				591	56790				594	30440				594	417.7				595	1255				593	233.8				595	5642
		593	562.9				591	4777				592	4481				593	562.9				591	58450				594	32840				594	661.8				595	2955				593	241.3				595	6404
		593	212.3				591	5031				592	3912				593	212.3				591	59790				595	34710				594	875.8				595	4469				593	240.9				595	9297
		594	1149				591	5176				592	3274				594	1149				591	60790				595	36030				594	1060				595	5797				593	240.3				595	10270
		594	1144				591	5291				592	2590				594	1144				591	57930				595	36820				594	1207				595	6939				593	261.6				595	11180
		594	1131				591	5412				592	1832				594	1131				591	57970				595	37070				594	1331				595	7878				593	248.8				595	11860
		594	1122				591	5424				592	1052				594	1122				591	57390				595	36790				594	1420				595	8654				593	256.9				595	12390
		594	1109				592	5465				592	214.4				594	1109				592	58170				595	35970				594	1495				595	9223				593	234				595	12720
		594	1090				592	5475				593	3592				594	1090				592	58630				595	34600				594	1475				595	9633				593	240				596	12840
		594	1056				592	5455				593	3562				594	1056				592	58670				595	32710				594	2669				595	9857				593	199.5				596	12800
		594	1016				592	5404				593	3505				594	1016				592	58320				595	30270				594	2924				595	9893				594	199.8				596	12570
		594	958				592	5323				593	3445				594	958				592	57570				595	27280				594	3131				595	9743				594	1266				596	12010
		594	906.8				592	5145				593	3353				594	906.8				592	56430				595	23760				594	3311				595	9405				594	2255				596	11480
		594	826.7				592	4986				593	299.5				594	826.7				592	54900				595	19760				595	3463				596	8864				594	3126				596	10750
		594	766.6				592	4884				593	406.2				594	766.6				592	55930				595	15170				595	3593				596	8159				594	3967				596	9826
		594	699.7				592	209.5				593	998.5				594	699.7				592	54160				595	7814				595	3700				596	3116				594	4681				596	8713
		595	625.8				592	978.4				594	2559				595	625.8				592	52030				596	694.2				595	2931				596	3486				594	5284				596	7409
		595	545.1				592	1648				594	6702				595	545.1				592	49510				596	843.9				595	3173				596	7040				594	5777				596	6672
		595	457.5				592	2284				594	10670				595	457.5				592	46620				596	4576				595	3412				596	7883				594	6185				596	5162
		595	363				592	2850				594	14320				595	363				592	43370				596	4922				595	3581				596	8497				594	6494				596	3539
		595	261.6				592	3347				594	17760				595	261.6				592	39740				596	5108				595	2109				596	8952				594	6703				596	1738
		595	137.7				593	3774				594	20960				595	137.7				592	35740				596	5106				595	2632				596	9151				594	6907				597	443.1
		595	25.74				593	4308				594	23870				595	25.74				593	33720				596	8037				595	3091				596	9106				594	6945				597	387.8
		595	164				593	4628				594	25830				595	164				593	29580				596	16240				595	3498				596	8833				594	6886				597	370.7
		595	163.5				593	4932				594	28440				595	163.5				593	24950				596	23690				595	3862				596	8333				595	6733				597	328.8
		595	151.9				593	5125				594	30130				595	151.9				593	19950				597	30300				595	4191				596	7605				595	4297				597	346.2
		596	142.4				593	5250				594	30440				596	142.4				593	14610				597	36090				595	4471				596	6650				595	4690				597	293.4
		596	141				593	5476				594	33250				596	141				593	8902				597	41070				596	4708				596	5467				595	4994				597	290.2
		596	137.9				593	5496				594	36600				596	137.9				593	1640				597	39420				596	4922				597	4056				595	5144				597	271.7
		596	125.2				593	5333				594	39680				596	125.2				593	8739				597	44690				596	5084				597	2419				595	5142				597	221.2
		596	120.5				593	5243				595	39500				596	120.5				594	9694				597	49210				596	5198				597	7464				595	5014				597	219.4
		596	103				593	5085				595	29680				596	103				594	9558				597	45550				596	5270				597	7404				595	4728				597	180
		596	97.17				593	4860				595	34440				596	97.17				594	9373				597	50720				596	5298				597	7239				595	3979				597	134.5
		596	89.52				593	4654				595	38790				596	89.52				594	9126				597	54770				596	5284				597	6970				595	3475				598	92.08
		596	107				593	4273				595	42710				596	107				594	8819				597	57700				596	5227				597	6597				595	2823				598	47.28
		596	100.7				593	7334				595	46260				596	100.7				594	8465				597	59490				596	5164				597	6119				595	2063				598	18.06
		596	121.5				594	7503				595	46700				596	121.5				594	8032				597	60150				596	5029				597	5561				595	1135				598	44.3
		596	24.44				594	7629				595	49990				596	24.44				594	7531				597	59690				596	4835				597	4881				595	101.5				598	748.8
		597	77.43				594	7881				595	52870				597	77.43				594	6968				597	58080				596	4618				597	4102				596	4147				598	1364
		597	271.6				594	7951				595	55360				597	271.6				594	6350				597	55350				596	4285				597	3231				596	4307				598	1949
		597	483				594	7979				595	57400				597	483				594	5669				598	46040				596	4117				597	2256				596	4403				598	2535
		597	659.5				594	7965				595	58960				597	659.5				594	4926				598	48210				596	4033				597	1177				596	4434				598	2996
		597	824.6				594	7909				595	60130				597	824.6				594	4121				598	46870				597	3715				598	237.3				596	4399				598	3412
		597	308.4				594	7811				595	60280				597	308.4				594	3252				598	44340				597	3371				598	584.1				596	2460				599	3764
		597	658.9				594	7714				596	60770				597	658.9				594	2340				598	40620				597	2986				598	898.8				596	2535				599	3377
		597	977				594	7540				596	60810				597	977				595	1353				598	35640				597	2560				598	1181				596	3080				599	3842
		597	1220				594	7323				596	60410				597	1220				595	309.1				598	29430				597	2094				598	1432				596	3438				599	4226
		598	1510				594	7065				596	59610				598	1510				595	496.3				598	21960				597	4135				598	1650				596	2892				599	4530
		598	1779				594	6764				596	58380				598	1779				595	1918				598	13280				597	4058				598	1836				596	3407				599	4752
		598	2028				594	6422				596	56750				598	2028				595	1902				598	3363				597	3959				598	1990				596	3769				599	4895
		598	2257				594	6038				596	54640				598	2257				595	830.4				598	31000				597	3836				598	2112				596	3989				599	4956
		598	2466				595	5497				596	52110				598	2466				595	967.4				598	30060				597	3690				598	2202				596	4065				599	4883
		598	2093				595	5053				596	48390				598	2093				595	1094				598	28580				597	3522				598	2259				596	3999				599	4790
		598	2383				595	4566				596	44060				598	2383				595	1218				599	26570				597	3324				599	2285				597	3791				599	4632
		598	2666				595	4036				596	40620				598	2666				595	1285				599	24050				597	3110				599	2278				597	3439				599	4393
		598	2913				595	3464				596	36750				598	2913				596	1355				599	20960				597	2881				599	2223				597	2961				599	4071
		598	3134				595	2848				596	32420				598	3134				596	1413				599	17320				597	2623				599	2158				597	5355				599	3685
		598	3321				595	2249				596	27660				598	3321				596	1451				599	13160				598	2349				599	2060				597	5533				600	3191
		598	3494				595	1559				597	26030				598	3494				596	1460				599	8455				598	2046				599	1930				597	5578				600	2633
		598	3642				595	825.9				597	22420				598	3642				596	1474				599	11240				598	1789				599	1768				597	5536				600	2014
		598	3765				595	50.63				597	17250				598	3765				596	1460				599	8043				598	1453				599	1556				597	5407				600	1567
		598	3863				596	261.9				597	11700				598	3863				596	1426				599	4303				598	35.31				599	1334				597	5190				600	1942
		599	3940				596	257.6				597	32960				599	3940				596	1372				599	10150				598	151.4				599	1063				597	4885				600	2253
		599	3994				596	160.1				597	32910				599	3994				596	939.3				599	8585				598	237.8				599	781.6				597	4872				600	2499
		599	4035				596	183.4				597	31600				599	4035				596	911.7				599	6795				598	2297				599	498.7				597	4581				600	2694
		599	4042				596	203.1				597	30060				599	4042				596	872.3				599	4780				599	2670				599	159.8				597	4201				600	2858
		599	4023				596	219.2				597	28300				599	4023				596	810				599	2541				599	2994				600	49.1				597	3689				600	1201
		599	3989				596	231.5				597	26370				599	3989				596	724.8				600	79.78				599	3318				600	31.49				597	2024				601	1830
		599	3923				596	240.3				597	24240				599	3923				596	616.7				600	89.11				599	3614				600	10.24				598	1808				601	2371
		599	3831				596	245.3				597	21860				599	3831				596	485.8				600	143.6				599	3883				600	96.44				598	1483				601	2792
		599	3726				596	246.8				597	19310				599	3726				597	1784				600	170.5				599	4124				600	100.6				598	1039				601	3106
		599	3596				596	99.19				597	16510				599	3596				597	1881				600	203.6				599	4339				600	33.86				598	502.5				601	4246
		599	3433				596	123.6				598	13530				599	3433				597	1960				600	229.2				599	4526				600	7703				598	709.5				601	4621
		599	3237				596	143.1				598	10370				599	3237				597	2024				600	247.1				599	4686				600	14700				598	1097				601	4907
		599	3036				596	157.7				598	7877				599	3036				597	2086				600	257.3				599	4818				601	21020				598	1012				601	5089
		599	2803				597	307.3				598	4415				599	2803				597	2134				600	284.4				599	4923				601	26680				598	949.9				601	5200
		599	2558				597	338.1				598	2763				599	2558				597	2170				600	293.2				599	5002				601	31670				598	1968				601	5220
		600	2278				597	364.9				598	2061				600	2278				597	2199				601	245.7				599	5052				601	36000				598	168.1				601	5136
		600	1973				597	387.8				598	3060				600	1973				597	1240				601	302.6				599	5076				601	39670				598	947				601	5056
		600	1643				597	406.8				598	2350				600	1643				597	1443				601	333				599	5072				601	27950				598	739.6				601	4850
		600	1288				597	466.1				598	1246				600	1288				597	1619				601	345.4				600	5041				601	34460				598	1661				602	4529
		600	909.1				597	485.5				598	292.4				600	909.1				597	1781				601	377.7				600	5003				601	41410				599	2510				602	4137
		600	501.4				597	501.2				599	2220				600	501.4				597	1925				601	392.1				600	4915				601	47310				599	4803				602	3643
		600	585.3				597	513.4				599	2097				600	585.3				597	2047				601	398.7				600	4891				601	52140				599	8714				602	3077
		600	643.3				597	521.9				599	1905				600	643.3				597	2155				601	419				600	4775				601	55940				599	13940				602	2440
		600	694.5				597	526.9				599	1709				600	694.5				598	2245				601	406.2				600	4639				601	58660				599	18660				602	1664
		600	704.3				597	528.2				599	1484				600	704.3				598	2300				601	36.69				600	4479				601	60350				599	22810				602	848.2
		600	688.4				597	526				599	1272				600	688.4				598	2336				601	317.5				600	4265				601	60960				599	26360				602	2286
		600	646.8				597	520.1				599	1019				600	646.8				598	2359				601	583.4				600	4053				601	60520				599	29390				602	2020
		601	579.4				597	510.6				599	1495				601	579.4				598	2353				602	805.3				600	3362				602	59010				599	31890				602	1754
		601	486.3				598	497.6				599	1296				601	486.3				598	2342				602	995				600	3143				602	56450				599	33700				602	58.84
		601	367.5				598	480.9				599	1102				601	367.5				598	2292				602	1167				600	2950				602	52860				600	35020				603	7249
		601	1433				598	460.6				599	905.3				601	1433				598	1311				602	273.3				600	2726				602	48190				600	35190				603	13700
		601	266				598	436.7				599	676.6				601	266				598	643.4				602	1052				600	2451				602	42460				600	37230				603	19440
		601	514.1				598	409.2				599	416.3				601	514.1				598	870.6				602	1777				601	2152				602	35670				600	37580				603	26860
		601	801				598	378.1				599	132				601	801				598	1087				602	2453				601	1843				602	27800				600	37370				603	31880
		601	1127				598	343.4				600	1038				601	1127				598	1267				602	2999				601	1503				602	18910				600	36620				603	36220
		601	1355				598	445.1				600	1185				601	1355				598	1412				602	3458				601	1139				602	8955				600	35280				603	39900
		601	1573				598	429.1				600	1311				601	1573				598	1530				602	3868				601	737.8				602	23250				600	33400				603	42900
		601	1764				598	410.5				600	1417				601	1764				598	1599				602	4147				601	305.4				602	21160				600	31020				603	45230
		601	1911				598	389.3				600	1508				601	1911				599	1639				602	4411				601	1.891				602	12580				600	28090				603	46880
		601	2050				598	365.4				600	1578				601	2050				599	2853				602	4588				601	63.02				602	11880				600	24560				603	47870
		601	2859				598	338.9				600	1663				601	2859				599	3068				603	4630				601	620				602	10640				600	20480				603	48200
		601	3071				598	309.8				600	1714				601	3071				599	3247				603	4704				602	1146				603	8848				600	14270				603	47850
		602	3270				598	278.1				601	466.3				602	3270				599	3394				603	4689				602	1635				603	6540				601	9566				603	46830
		602	3437				599	243.7				601	3395				602	3437				599	3549				603	1183				602	2094				603	3672				601	6996				603	45150
		602	3582				599	176.5				601	6162				602	3582				599	3659				603	2278				602	2530				603	283.9				601	585.4				604	42790
		602	2679				599	40.29				601	8765				602	2679				599	3737				603	3221				602	2935				603	7183				601	2866				604	39760
		602	2995				599	25.53				601	11220				602	2995				599	3788				603	4014				602	3324				603	9097				601	3411				604	36070
		602	3280				599	7.007				601	13510				602	3280				599	3832				603	4633				602	3669				603	9774				601	3842				604	31700
		602	3533				599	2.875				601	15640				602	3533				599	3832				603	5089				602	3984				603	10300				601	4024				604	26680
		602	3755				599	82.4				601	17590				602	3755				599	3769				603	5346				602	4294				603	10670				601	6034				604	20980
		602	3963				599	79.09				601	19410				602	3963				599	3717				603	5488				602	4540				603	10890				601	6574				604	14600
		602	4125				599	73.42				601	21060				602	4125				599	3638				603	5463				602	4769				603	10960				601	6948				604	7596
		602	4254				599	65.37				601	22530				602	4254				599	3976				603	6741				602	4968				603	10870				601	7193				605	49.74
		602	4353				599	54.96				601	23880				602	4353				600	3941				604	1794				602	5130				604	10630				601	7353				605	1849
		602	4408				599	42.18				601	25060				602	4408				600	3873				604	5514				602	5268				604	10220				602	7352				605	3509
		602	4407				600	148.6				602	26080				602	4407				600	3781				604	8794				603	5375				604	9687				602	7222				605	5010
		602	4405				600	164.9				602	26930				602	4405				600	3651				604	11640				603	5451				604	8996				602	7074				605	6352
		603	4390				600	179.8				602	27620				603	4390				600	3499				604	14010				603	5496				604	8135				602	6762				605	7536
		603	4343				600	193.3				602	28150				603	4343				600	3339				604	18530				603	5510				604	7127				602	7248				605	8561
		603	4239				600	205.4				602	28560				603	4239				600	3169				604	20770				603	5494				604	5972				602	6921				605	9427
		603	4133				600	216.1				602	29230				603	4133				600	2955				604	22590				603	5446				604	4685				602	6502				605	10130
		603	4005				600	225.4				602	29760				603	4005				600	2727				604	23980				603	5368				604	2508				602	5950				605	10680
		603	3836				600	233.4				602	29810				603	3836				600	2485				604	24980				603	5258				604	1759				602	5320				605	11070
		603	3634				600	239.9				602	29710				603	3634				600	2211				604	25570				603	5113				605	2397				602	4594				606	11310
		603	3400				600	245.1				602	29460				603	3400				601	689.6				604	25760				603	4943				605	2965				602	3714				606	11380
		603	3103				600	248.9				602	29060				603	3103				601	1638				604	25530				603	4730				605	3463				602	2744				606	11260
		603	2811				600	251.3				602	28510				603	2811				601	2507				604	24950				603	4512				605	3891				602	1700				606	10920
		603	2487				601	252.3				602	27790				603	2487				601	3302				604	23910				603	4248				605	4196				602	545.5				606	10560
		603	2130				601	251.9				602	26950				603	2130				601	4024				605	22480				603	3946				605	4503				603	14.09				606	10030
		603	1740				601	250.1				602	25950				603	1740				601	4673				605	20730				604	3626				605	4739				603	188.8				606	6241
		603	2940				601	247				603	24780				603	2940				601	5257				605	18490				604	3314				605	4903				603	187.5				606	19470
		603	2786				601	20.75				603	23490				603	2786				601	5762				605	15850				604	2948				605	4997				603	181.3				606	31140
		604	2610				601	67.86				603	22010				604	2610				601	6195				605	17610				604	3101				605	5019				603	174.5				606	41510
		604	2413				601	111.3				603	20370				604	2413				601	6563				605	15600				604	2832				605	4970				603	152.8				606	50560
		604	2196				601	151				603	18530				604	2196				601	6845				605	13250				604	1808				605	4850				603	3073				607	58170
		604	1956				601	187				603	16590				604	1956				601	7076				605	10570				604	1580				605	4659				604	5724				607	64350
		604	1696				601	219.3				603	14480				604	1696				602	8346				605	7575				604	1345				605	1953				604	8134				607	69150
		604	1415				601	138.8				603	12930				604	1415				602	9572				605	4254				604	1078				606	2492				604	10290				607	81150
		604	1104				602	58.62				603	10640				604	1104				602	9990				605	660.6				604	761.1				606	2899				604	12180				607	85690
		604	781.5				602	1161				603	8230				604	781.5				602	10330				606	0.5967				604	412				606	3176				604	13810				607	88900
		604	437.9				602	2238				603	5664				604	437.9				602	10600				606	9.877				604	30.66				606	3344				604	15190				607	90830
		604	73.07				602	3253				603	2947				604	73.07				602	10820				606	1915				605	143.5				606	3364				604	16300				607	91500
		604	1210				602	4207				603	78.77				604	1210				602	10990				606	3992				605	39.26				606	3254				604	17150				607	87050
		604	1152				602	5098				604	210.3				604	1152				602	11100				606	5914				605	475.1				606	3035				604	17760				607	86480
		604	1002				602	5964				604	189				604	1002				602	11150				606	7600				605	651				606	2625				604	18150				607	84000
		604	873.6				602	6864				605	3503				604	873.6				602	11180				606	2324				605	808.1				606	2183				604	18280				607	80910
		604	754.1				602	7600				605	7678				604	754.1				602	11120				606	6095				605	953.7				606	1593				604	18140				607	76520
		605	608.7				602	8129				605	11690				605	608.7				602	11000				607	9498				605	1095				606	1928				604	17800				607	70760
		605	453				602	8774				605	15480				605	453				602	10830				607	10830				605	1227				606	4134				604	17200				607	63620
		605	306.1				602	9356				605	19050				605	306.1				602	10600				607	10070				605	1341				606	4288				604	16320				608	53880
		605	102.3				602	9877				605	22380				605	102.3				602	10310				607	21310				605	1443				606	4401				605	15160				608	44140
		605	1.092				603	10330				605	25480				605	1.092				603	9564				607	31400				605	1534				607	4434				605	13760				608	33320
		605	529.1				603	10730				605	28350				605	529.1				603	9239				607	40350				606	1614				607	4345				605	12130				608	21070
		605	1057				603	11070				605	30980				605	1057				603	8456				607	48160				606	1682				607	4273				605	7283				608	7421
		605	1555				603	11340				605	33390				605	1555				603	7657				607	54790				606	1739				607	4137				605	6214				608	9814
		605	2005				603	11550				605	35570				605	2005				603	7362				607	60320				606	1798				607	3936				605	4813				608	9966
		605	2424				603	11640				605	37520				605	2424				603	6961				607	64690				606	1827				607	3671				605	3082				608	10040
		606	2838				603	11730				605	39210				606	2838				603	6502				607	67930				606	1854				607	3341				605	1020				608	9897
		606	3222				603	11810				605	40710				606	3222				603	5969				607	70040				606	1875				607	3018				605	3590				608	9601
		606	3381				603	11630				606	41980				606	3381				603	5367				607	71000				606	1880				607	2581				605	4565				608	9326
		606	3604				603	11580				606	43020				606	3604				603	4697				608	70810				606	1874				607	2079				605	5408				609	8836
		606	4015				603	11470				606	43850				606	4015				603	3959				608	69460				606	1857				607	1515				605	6097				609	8208
		606	4374				603	11290				606	44430				606	4374				603	3163				608	66990				606	1828				607	886.5				606	3190				609	7392
		606	4675				603	11050				606	44780				606	4675				603	2309				608	63360				606	1775				607	195.2				606	4983				609	6443
		606	4954				603	10750				606	44890				606	4954				603	1374				608	58610				606	1681				608	172.9				606	6557				609	5330
		606	5228				603	10380				606	44750				606	5228				604	1275				608	52700				606	1630				608	79.31				606	7922				609	4054
		606	5446				604	9949				606	41270				606	5446				604	1431				608	54810				607	1567				608	89.26				606	9079				609	2602
		606	5630				604	9454				606	41280				606	5630				604	1484				608	51000				607	1492				608	71.06				606	10030				609	1059
		606	5782				604	8896				606	41060				606	5782				604	1509				608	34880				607	1412				608	49.77				606	10770				609	824.5
		606	5901				604	8274				606	40650				606	5901				604	2594				608	31160				607	1314				608	62.61				606	11320				609	302.8
		606	5986				604	7534				606	40030				606	5986				604	2800				608	27150				607	395.7				608	69.08				606	11690				609	523.9
		607	6077				604	6796				606	39130				607	6077				604	2952				608	21950				607	8.627				608	69.17				606	11850				609	190.9
		607	6103				604	5994				607	37980				607	6103				604	3080				608	15490				607	149.7				608	156.8				606	11780				610	116
		607	6097				604	5128				607	36520				607	6097				604	3203				608	7850				607	274.9				608	171.7				606	11490				610	106.1
		607	6018				604	4197				607	34860				607	6018				604	3304				608	8342				607	377				608	182				606	11010				610	92.87
		607	5941				604	3203				607	32880				607	5941				605	870.2				609	969.9				607	446.2				608	187.5				607	10340				610	108.1
		607	3845				604	2476				607	30670				607	3845				605	2215				609	16370				607	481				608	188.4				607	9409				610	96.07
		607	4106				604	1373				607	28230				607	4106				605	3471				609	17970				607	511				608	184.5				607	8356				610	56.37
		607	4343				604	258.4				607	25530				607	4343				605	4634				609	15370				607	511.6				609	176				607	7083				610	90.2
		607	4540				605	553.3				607	22550				607	4540				605	5717				609	17370				607	1337				609	162.7				607	5620				610	106.9
		607	4687				605	571.5				607	19330				607	4687				605	6724				609	18990				607	1463				609	227.5				607	3944				610	119.6
		607	4784				605	555.3				607	15850				607	4784				605	7647				609	20230				608	1573				609	229.2				607	6235				610	128.6
		607	4830				605	534.9				607	12080				607	4830				605	8492				609	21110				608	1665				609	227.7				607	5406				610	133.6
		607	4825				605	510.4				607	8089				607	4825				605	9255				609	21660				608	1741				609	222.9				607	4397				611	134.8
		607	4780				605	481.7				607	3837				607	4780				605	9926				609	21800				608	1800				609	215				607	3324				611	132.1
		608	4668				605	449.3				608	5624				608	4668				605	10510				609	21590				608	1843				609	203.7				607	2084				611	143.9
		608	4515				605	426.7				608	5600				608	4515				605	11010				609	21000				608	1868				609	189.3				607	3076				611	138.9
		608	4311				605	254.5				608	5602				608	4311				606	11430				609	20020				608	1876				609	171.6				607	2281				611	11.6
		608	4048				605	253.6				608	5177				608	4048				606	11770				610	18670				608	1868				609	150.7				607	1376				611	2557
		608	3745				605	247.4				608	5184				608	3745				606	11980				610	16970				608	1843				609	126.6				607	437.8				611	4841
		608	3424				605	205.4				608	3981				608	3424				606	12150				610	14900				608	1800				609	99.29				608	556.1				611	6889
		608	2668				606	194.5				608	2835				608	2668				606	12240				610	12460				608	1741				609	68.72				608	573				611	8739
		608	2224				606	177.9				608	3322				608	2224				606	12240				610	9660				608	1666				609	34.92				608	133.4				611	10370
		608	1797				606	332.4				608	3724				608	1797				606	12650				610	6466				608	2209				610	0				608	349.6				611	11730
		608	1333				606	337.1				608	4106				608	1333				606	12570				610	2917				608	2288				610	0				608	538.9				612	12910
		608	815.3				606	337.3				609	4370				608	815.3				606	12900				610	5107				608	2297				610	0				608	701.1				612	13910
		608	281				606	333.1				609	4616				608	281				606	13280				610	5350				609	1153				610	0				608	836.3				612	14700
		608	3741				606	324.4				609	4815				608	3741				606	13150				610	4829				609	4653				610	0				608	944.5				612	15260
		608	3840				606	311.2				609	4915				608	3840				606	12950				610	4268				609	7958				610	0				608	1026				612	15600
		608	3900				606	293.5				609	5019				608	3900				606	12670				610	3612				609	11070				610	0				608	1070				612	15710
		609	3934				606	271.3				609	5024				609	3934				606	12320				611	2862				609	13980				610	0				608	1150				612	15610
		609	3944				606	244.7				609	5004				609	3944				607	11900				611	2045				609	16700				610	0				609	1194				612	15280
		609	3927				606	287.2				609	4937				609	3927				607	11400				611	1142				609	19230				611	0				609	1170				612	14730
		609	3917				606	162.3				609	4809				609	3917				607	10830				611	142.1				609	21560				611	0				609	1261				612	13990
		609	3856				606	157.8				609	4650				609	3856				607	10190				611	232.5				609	23700				611	0				609	1260				612	13020
		609	3769				607	340.1				609	4425				609	3769				607	9466				611	2859				609	25640				611	0				609	1271				612	11880
		609	3679				607	361.4				609	3341				609	3679				607	8671				611	5257				610	27390				611	0				609	1275				612	10480
		609	3573				607	379.2				609	3169				609	3573				607	9155				612	7434				610	28930				611	4.726				609	1318				612	8845
		609	3413				607	393.5				610	2933				609	3413				607	8452				612	2279				610	30280				611	9.08				609	1248				613	7009
		609	3237				607	404.3				610	2634				609	3237				607	7681				612	6281				610	31460				611	13.02				609	1206				613	4952
		609	3273				607	411.6				610	2271				609	3273				607	6864				612	10190				610	32480				611	8.831				609	776				613	2663
		609	3270				607	415.4				610	1864				609	3270				607	5972				612	13710				610	33260				612	17.12				609	841				613	172.1
		609	3102				607	415.8				610	5167				609	3102				607	5020				612	16810				610	33850				612	24.59				609	932.5				613	100.5
		609	2911				607	412.6				610	5404				609	2911				607	4011				612	19520				610	34240				612	31.22				609	962.9				613	52.45
		609	2691				607	405.9				610	5603				609	2691				607	2930				612	21810				610	34450				612	9.14				609	961.4				613	17.94
		610	2463				607	353.3				610	5732				610	2463				608	1792				612	23670				610	34450				612	30.28				609	944.2				613	73.34
		610	2213				607	414.8				610	5841				610	2213				608	581.4				612	25160				610	35280				612	49.34				610	871.9				613	43.64
		610	838.6				607	418.3				610	5900				610	838.6				608	78.49				612	17130				610	35620				612	66.3				610	783.8				613	28.79
		610	1719				607	418.5				610	5923				610	1719				608	101.4				612	21010				610	35340				612	81.18				610	677.5				613	32.04
		610	2586				608	415.2				610	5936				610	2586				608	114.5				612	24300				610	34870				612	10.46				610	533.4				613	16.5
		610	3327				608	408.6				610	5894				610	3327				608	125.6				612	26920				610	34230				612	31.03				610	372.9				614	13.44
		610	6398				608	398.5				611	5864				610	6398				608	144.4				612	28930				611	33410				612	74.54				610	169.1				614	725
		610	7437				608	385.1				611	5740				610	7437				609	166.7				613	30330				611	32390				612	113.4				610	900.4				614	1374
		611	8382				608	419.8				611	5581				611	8382				609	176.3				613	31020				611	31210				612	130.8				610	875.5				614	1960
		611	9233				608	409.1				611	5426				611	9233				609	184.1				613	31050				611	29850				613	166.4				610	905.7				614	2484
		611	10020				608	395.4				611	5249				611	10020				609	190.1				613	17820				611	28300				613	197				610	885.2				614	2944
		611	10710				608	378.6				611	5024				611	10710				609	194.4				613	19900				611	26570				613	222.5				610	895.7				614	3342
		611	11340				608	328.6				611	4764				611	11340				609	196.8				613	22800				611	24640				613	242.9				610	889.3				614	3678
		611	11900				608	281.8				611	4506				611	11900				609	185.3				613	24730				611	22550				613	258.3				610	844.3				614	3950
		611	12380				608	268.3				611	4173				611	12380				609	172.7				613	25680				611	20270				613	268.7				610	811.8				614	4160
		611	12790				608	251.2				611	3813				611	12790				609	177.8				613	25660				611	17800				613	274				610	802				615	1412
		611	11560				608	230.6				611	3428				611	11560				609	156.5				613	24680				611	15150				613	274.3				611	734.6				615	2549
		611	12140				608	206.4				611	2999				611	12140				609	205.5				613	35520				611	12320				613	292.7				611	682.6				615	3538
		611	12620				608	178.7				612	2556				611	12620				609	217.2				613	36370				611	9302				613	289.7				611	652.7				615	4394
		611	13020				609	92.94				612	2046				611	13020				609	229.7				613	36450				611	6081				613	177.5				611	570.4				615	5135
		611	13340				609	122.9				612	1516				611	13340				609	240.2				613	35760				612	2701				613	3203				611	472.2				615	5729
		611	12270				609	165.8				612	1008				611	12270				610	248.8				613	34350				612	386.5				614	5982				611	358.2				615	6190
		612	12910				609	204.4				612	465.6				612	12910				610	255.5				614	32180				612	76.92				614	8475				611	228.3				615	6517
		612	13410				609	275.4				612	1201				612	13410				610	232.9				614	29210				612	610.1				614	10700				611	60.98				615	6711
		612	13800				609	312.1				612	1132				612	13800				610	241.4				614	35340				612	1096				614	12640				611	181				615	6771
		612	12640				609	344.6				612	1006				612	12640				610	228.3				614	34110				612	1562				614	14330				612	476.4				615	6717
		612	13130				609	373				612	343.6				612	13130				610	236.5				614	32100				612	1994				614	15820				612	740.9				615	6516
		612	13520				609	397.3				613	28.98				612	13520				610	249				614	29510				612	523.7				614	16970				612	1005				615	6182
		612	13790				609	417.5				613	200.5				612	13790				610	247				614	26350				612	1054				614	17860				612	1224				615	5716
		612	13950				609	306.5				613	333.2				612	13950				610	250.9				614	22530				613	1827				614	18470				612	1411				615	5128
		612	13990				609	344.9				613	441.7				612	13990				610	252.4				614	18230				613	2529				614	18860				612	1579				616	4407
		612	13920				610	378.1				613	580.4				612	13920				610	244.9				614	13360				613	3217				614	18980				612	1705				616	3552
		612	13700				610	406.1				613	650.9				612	13700				610	236.5				614	7918				613	3840				614	18950				612	1820				616	2565
		612	13410				610	429				613	686.8				612	13410				610	233.7				614	14440				613	4424				614	18590				612	1893				616	1627
		612	12990				610	446.6				613	1678				612	12990				611	161.3				614	7308				613	4967				614	17940				612	1897				616	752.8
		612	12470				610	459				613	1862				612	12470				611	337.2				614	4743				613	5465				614	17030				612	1282				616	2107
		612	11850				610	591.4				613	2029				612	11850				611	495.1				614	2818				613	5938				615	15870				612	1520				616	3270
		613	11080				610	616.7				613	2170				613	11080				611	650				615	413.8				613	6365				615	14430				612	1782				616	4240
		613	10240				610	637.6				613	2304				613	10240				611	786.9				615	267.6				613	6753				615	12720				612	2008				616	5019
		613	9280				610	654.1				613	2435				613	9280				611	920.8				615	3734				613	7088				615	10740				613	2212				616	5605
		613	8184				610	666.4				614	2557				613	8184				611	1037				615	5707				613	7377				615	8499				613	2312				616	5999
		613	6997				610	674.3				614	2672				613	6997				611	1142				615	7442				613	7612				615	5987				613	2382				616	6200
		613	5700				610	641.6				614	2761				613	5700				611	1247				615	9062				613	7813				615	3207				613	2433				616	6210
		613	4288				610	648.4				614	2838				613	4288				611	1391				615	10420				614	7967				615	160.1				613	2432				616	6014
		613	2786				610	650.7				614	2850				613	2786				611	1451				615	8252				614	8076				615	50.62				613	2379				616	5645
		613	1149				610	472.6				614	2902				613	1149				612	1540				615	10390				614	8138				615	127.7				613	2273				617	5069
		613	7754				611	502.1				614	2872				613	7754				612	1614				615	10190				614	8146				615	114				613	2114				617	8319
		613	7680				611	495.3				614	2904				613	7680				612	1701				615	12420				614	8117				616	98.04				613	1903				617	8553
		613	7553				611	570.5				614	2921				613	7553				612	1767				615	14320				614	8022				616	79.75				613	1638				617	8599
		613	7414				611	597.2				614	2921				613	7414				612	1817				616	15850				614	7911				616	59.16				613	1370				617	8614
		613	7207				611	617.9				614	2961				613	7207				612	1849				616	17040				614	7748				616	36.26				613	1001				617	8505
		614	6957				611	632.7				614	2977				614	6957				612	1873				616	17920				614	7538				616	8.708				613	597.8				617	8244
		614	6696				611	641.3				614	2933				614	6696				612	1881				616	18440				614	7315				616	35.77				613	1618				617	7886
		614	6388				611	644				614	2882				614	6388				612	1894				616	18630				614	7013				616	60.37				613	1522				617	3366
		614	6025				611	640.7				614	2815				614	6025				612	1895				616	18470				614	6680				616	82.51				614	1471				617	4228
		614	5632				611	631.3				615	2721				614	5632				612	1886				616	17970				614	6271				617	102.2				614	1400				617	4865
		614	5163				611	615.9				615	2603				614	5163				612	1866				616	17120				614	5843				617	119.4				614	1292				617	5265
		614	4685				611	594.5				615	2499				614	4685				612	1835				616	16020				614	5380				617	111.1				614	1166				617	5458
		614	4165				611	567				615	2370				614	4165				612	1753				616	14530				615	4861				617	131.7				614	1003				617	5428
		614	3612				611	533.5				615	1356				614	3612				612	1723				616	12710				615	4296				617	149.2				614	815.9				618	2996
		614	3008				612	530.9				615	768.9				614	3008				613	1696				616	10530				615	3664				617	163.7				614	557.9				618	7597
		614	2380				612	528.9				615	854.4				614	2380				613	1637				616	8027				615	2997				617	175.2				614	337.5				618	15620
		614	1695				612	491.3				615	949				614	1695				613	1596				616	11000				615	2299				617	183.6				614	110.2				618	22600
		614	968.3				612	387.6				615	1020				614	968.3				613	1521				617	10630				615	1555				617	189				614	75.96				618	27090
		614	199.3				612	309.2				615	1058				614	199.3				613	1443				617	9237				615	789				617	165.2				614	94.77				618	30980
		615	391.5				612	275.9				615	203.7				615	391.5				613	1342				617	7621				615	2071				618	123.6				615	97.11				618	34270
		615	182.1				612	115.3				615	337.7				615	182.1				613	1237				617	3698				615	1700				618	6374				615	94.73				618	36950
		615	448.7				612	130.6				615	454.4				615	448.7				613	1121				617	12120				615	1303				618	12080				615	118				618	39030
		616	698.8				612	393.5				616	555.4				616	698.8				613	964.6				617	19560				615	880.1				618	17230				615	110.8				618	40480
		616	981.3				612	427.1				616	342.3				616	981.3				614	61.57				617	26050				616	940.8				618	21820				615	146.5				619	41360
		616	1207				612	455.4				616	2466				616	1207				614	104.5				617	31510				616	1702				618	25890				615	144.9				619	37090
		616	1427				612	478.5				616	3330				616	1427				614	125.4				617	36050				616	2234				618	29400				615	169.9				619	38410
		616	1619				612	496.2				616	4089				616	1619				614	132.4				618	44170				616	2751				618	32400				615	189.9				619	38990
		616	1807				612	508.6				616	4853				616	1807				614	103				618	48050				616	3204				618	34830				615	204.8				619	38860
		616	246.6				612	515.7				616	5562				616	246.6				614	64.01				618	53860				616	3616				618	36710				615	214.6				619	38050
		616	870.7				613	517.5				616	6227				616	870.7				614	1258				618	43180				616	4047				618	38110				615	207.7				619	36510
		616	1472				613	514.1				616	6828				616	1472				614	1421				618	50050				616	4455				618	38910				615	198				619	34370
		616	2041				613	505.3				616	7338				616	2041				614	1563				618	55930				616	4815				618	18770				615	220.2				619	31450
		616	2565				613	491.2				617	7803				616	2565				614	1708				618	60610				616	5131				618	22290				615	223.5				619	27810
		616	3052				613	471.8				617	8101				616	3052				614	1834				618	64130				617	5423				618	22680				615	169.9				619	23500
		616	3503				613	601.8				617	8539				616	3503				614	1960				618	66450				617	5687				619	31210				616	212.7				619	18460
		616	3918				613	600.4				617	8921				616	3918				614	2061				618	67580				617	5916				619	38420				616	226.4				619	18300
		617	4297				613	594.8				617	9218				617	4297				614	2149				618	67550				617	6093				619	44340				616	199.3				619	13460
		617	4628				613	585				617	9481				617	4628				614	2216				618	66310				617	6272				619	48970				616	213.4				619	8016
		617	2568				613	571				617	9627				617	2568				615	2272				618	63890				617	6401				619	52290				616	220.5				620	1972
		617	1394				613	552.8				617	9793				617	1394				615	1240				618	33980				617	6488				619	54340				616	174.2				620	8030
		617	2493				613	530.3				617	9901				617	2493				615	5646				618	38590				617	6542				619	55060				616	174.3				620	2229
		617	3511				613	503.7				617	9987				617	3511				615	9818				619	41350				617	6567				619	54480				616	197.2				620	4404
		617	4449				613	472.8				617	9986				617	4449				615	13760				619	42320				617	6548				619	52600				616	477.3				620	6206
		617	5359				613	437.6				617	9948				617	5359				615	17460				619	41440				617	6506				619	49410				616	2495				620	7698
		617	6209				614	398.3				617	9827				617	6209				615	20910				619	38700				617	6452				619	44920				617	4224				620	8881
		617	6975				614	354.8				618	9719				617	6975				615	24140				619	34140				617	6343				619	39120				617	4734				620	9754
		617	7667				614	307				618	9472				617	7667				615	27130				619	21980				617	6199				619	32010				617	5828				620	10280
		617	8328				614	299.2				618	9289				617	8328				616	29880				619	15870				618	6019				619	54160				617	7736				620	10550
		617	8881				614	251.1				618	8969				617	8881				616	32390				619	54990				618	5793				619	53460				617	9422				620	10500
		617	9361				614	199.2				618	8616				617	9361				616	34650				619	58830				618	5546				620	52000				617	10940				620	10150
		618	6355				614	357				618	8194				618	6355				616	36630				619	61520				618	5263				620	49780				617	12180				621	9532
		618	7400				614	336.9				618	7729				618	7400				616	38420				619	63130				618	4959				620	46800				617	13240				621	8570
		618	8341				614	351				618	5787				618	8341				616	39970				619	63580				618	4613				620	43060				617	14040				621	13590
		618	9181				614	332.8				618	5486				618	9181				616	41310				619	62890				618	4232				620	38560				617	14620				621	13840
		618	9919				614	312.4				618	5143				618	9919				616	42390				619	61060				618	3816				620	33330				617	14970				621	13950
		618	10550				614	289.9				618	4732				618	10550				616	43210				620	58150				618	3364				620	27310				617	15100				621	13910
		618	11090				614	265.2				618	4242				618	11090				616	43770				620	54060				618	2901				620	20540				617	15010				621	13630
		618	11570				614	238.3				618	3721				618	11570				616	44140				620	48830				618	2399				620	13010				618	14670				621	13170
		618	11910				614	209.3				618	3112				618	11910				616	44270				620	42540				618	1849				620	4724				618	14140				621	12510
		618	12150				615	178.1				618	2435				618	12150				616	44150				620	35070				618	1262				621	43.89				618	24.05				621	11580
		618	12280				615	144.8				619	2744				618	12280				616	43810				620	33430				618	641				621	47.82				618	5281				621	10540
		618	12300				615	109.3				619	2859				618	12300				616	43190				620	33630				619	376				621	72.35				618	6359				621	9309
		618	12240				615	71.62				619	2300				618	12240				617	42360				620	32650				619	288.1				621	77.8				618	16400				621	7807
		618	12060				615	31.79				619	1714				618	12060				617	41320				620	30590				619	201.8				621	81.02				618	25200				621	6161
		618	12790				615	0				619	1083				618	12790				617	41650				620	27430				619	103.5				621	81.99				618	24300				621	4369
		619	13720				615	0				619	411				619	13720				617	40410				620	23190				619	28.15				621	80.72				618	22840				622	2378
		619	13640				616	0				619	692.9				619	13640				617	38930				620	17850				619	47.58				621	77.21				618	41280				622	185
		619	13470				616	0				619	136.4				619	13470				617	37240				620	11400				619	28.05				621	71.45				618	53200				622	318.4
		619	13230				616	0.6418				619	2509				619	13230				617	35300				621	19360				620	22.72				621	63.45				618	63600				622	331.5
		619	12860				616	17.28				619	2655				619	12860				617	33150				621	21880				620	24.36				621	36.38				619	74770				622	338.4
		619	12410				616	33.05				619	2695				619	12410				617	30760				621	23760				620	67.85				621	29.92				619	82510				622	339.2
		619	11920				616	47.94				619	2712				619	11920				617	28140				621	24980				620	69.89				621	20.79				619	88720				622	333.8
		619	11340				617	61.96				620	2738				619	11340				617	25300				621	25560				620	61.23				621	75.33				619	93420				622	322.3
		619	10670				617	75.1				620	2739				619	10670				617	22230				621	25550				620	74.94				621	80.39				619	98020				622	304.7
		619	9920				617	87.37				620	1577				619	9920				617	18920				621	24910				620	80.24				622	83.99				619	101000				622	267.3
		619	9096				617	98.77				620	1389				619	9096				617	15430				621	31620				620	83.8				622	86.1				619	101700				622	224.6
		619	8181				617	109.3				620	1664				619	8181				618	11690				621	32030				620	80				622	86.75				619	100800				623	242.8
		619	7167				617	118.9				620	1867				619	7167				618	7719				621	31960				620	56.35				622	85.92				619	98360				623	203
		619	8838				617	127.7				620	2100				619	8838				618	3516				621	31370				620	74.29				622	83.61				619	94430				623	223
		619	8305				617	135.6				620	311.8				619	8305				618	120.4				621	30280				620	74.56				622	79.84				619	88950				623	220.4
		620	7587				617	142.6				620	910				620	7587				619	346.9				621	28670				620	53.12				622	74.58				619	78570				623	210.9
		620	6813				617	148.8				620	1478				620	6813				619	1695				621	26560				620	62.97				622	67.85				619	71210				623	269.1
		620	5955				617	154				620	2179				620	5955				619	2950				621	23980				620	71.66				622	59.65				619	62220				623	207.5
		620	3217				617	158.4				620	2550				620	3217				619	4152				622	20830				621	37.5				622	49.98				620	49600				623	232.2
		620	2587				617	162				620	3033				620	2587				619	5266				622	17270				621	222				622	38.83				620	38070				623	246.2
		620	1905				618	164.6				620	3433				620	1905				619	6324				622	12710				621	408.5				622	26.2				620	24960				623	109.1
		620	1140				618	166.4				621	3837				620	1140				619	7317				622	8322				621	580.7				622	12.1				620	10130				623	151.8
		620	281.6				618	167.3				621	4278				620	281.6				619	8228				622	3420				621	737.1				623	16.15				620	20400				623	268.6
		620	1226				618	167.3				621	4566				620	1226				619	9119				622	8523				621	900.6				623	2.77				620	10110				623	308.9
		620	3029				618	166.5				621	4849				620	3029				619	9899				622	6929				621	1039				623	11.32				620	5922				623	336.6
		620	2855				618	164.7				621	5084				620	2855				619	9037				622	4839				621	1163				623	18.56				620	10800				623	380.2
		620	2662				618	162.1				621	5247				620	2662				619	8426				622	10400				621	1267				623	24.47				620	5827				624	490.3
		621	259.4				618	158.7				621	5392				621	259.4				620	9631				623	26370				621	4.342				623	29.06				620	197.9				624	512.3
		621	475.2				618	154.3				621	5488				621	475.2				620	10760				623	33240				622	298.1				623	32.33				620	9506				624	533.3
		621	606.5				618	149.1				621	5541				621	606.5				620	11810				623	39360				622	683.7				623	34.28				620	9456				624	593.8
		621	4805				618	143				621	5587				621	4805				620	12730				623	44590				622	638.3				623	34.91				621	9324				624	545.7
		621	5536				618	136				621	5521				621	5536				620	10920				623	48950				622	1063				623	34.22				621	8995				624	613.5
		621	6212				618	128.2				621	5476				621	6212				620	12180				623	52580				622	1455				623	55.47				621	8529				624	665.5
		621	6832				618	119.5				621	5358				621	6832				620	13320				623	55400				622	1823				623	58.98				621	7992				624	701.8
		621	5169				618	109.9				621	5204				621	5169				620	14350				623	34440				622	2170				623	61.58				621	7209				624	722.4
		621	6110				619	99.4				621	4992				621	6110				620	15260				623	43780				622	2492				624	63.28				621	6375				624	727.3
		621	7015				619	5.132				622	6462				621	7015				620	16030				623	51750				622	2794				624	64.07				621	5405				624	716.4
		621	7846				619	10.21				622	6510				621	7846				620	16690				623	58310				622	3063				624	63.96				621	4298				624	689.8
		622	8602				619	13.49				622	6494				622	8602				620	17220				623	63490				622	3291				624	62.93				621	3053				624	634.2
		622	9283				619	14.97				622	6442				622	9283				621	17610				623	67270				622	3504				624	61.01				621	1671				625	22760
		622	9899				619	14.65				622	6364				622	9899				621	17900				623	69680				623	3699				624	22.66				621	195				625	44840
		622	10440				619	12.52				622	6249				622	10440				621	18090				624	70720				623	3866				624	31.6				622	4746				625	64840
		622	10840				619	52.78				622	6099				622	10840				621	18150				624	70360				623	4007				624	38.77				622	11150				625	82710
		622	11240				619	55.23				622	5914				622	11240				621	18080				624	68630				623	4122				624	44.15				622	16960				625	98560
		622	11560				620	1129				622	5693				622	11560				621	17890				624	65550				623	4238				624	47.75				622	22180				625	112200
		622	11810				620	2393				622	5437				622	11810				621	17570				624	61090				623	3801				624	49.57				622	26810				625	123800
		622	12010				620	3588				622	5210				622	12010				621	17150				624	55920				623	3964				624	49.61				622	30840				625	133400
		622	12120				620	4623				622	4914				622	12120				621	16620				624	48880				623	4084				624	47.87				622	34300				625	140800
		622	12160				620	5699				622	4571				622	12160				621	15950				624	40340				623	4179				624	44.35				622	37140				625	146100
		622	12170				620	6705				622	4193				622	12170				621	15150				624	27230				623	4244				624	39.05				622	39380				625	149200
		623	12100				620	7642				623	3821				623	12100				621	14240				624	13880				623	4271				625	31.96				622	41040				625	150200
		623	11920				620	8509				623	3381				623	11920				621	13170				624	3801				623	4276				625	50.67				622	42090				626	149300
		623	11670				620	9306				623	2906				623	11670				621	12020				624	37280				623	4249				625	48.13				622	42550				626	146100
		623	11350				620	10030				623	2397				623	11350				621	10720				624	37340				623	3844				625	44.31				623	42400				626	140900
		623	10960				620	10690				623	185.5				623	10960				622	9327				625	36660				623	3828				625	62.45				623	41620				626	133700
		623	10490				620	11280				623	170.1				623	10490				622	9882				625	35290				624	3784				625	62.89				623	40300				626	124300
		623	9924				621	11800				624	189				623	9924				622	8620				625	33140				624	3676				625	62.45				623	38380				626	112800
		623	9275				621	12250				624	126.6				623	9275				622	7250				625	20710				624	3546				625	61.14				623	35860				626	99270
		623	8594				621	12630				624	2430				623	8594				622	5810				625	19540				624	3428				625	58.96				623	32750				626	83590
		623	7837				621	12940				624	2739				623	7837				622	4220				625	18670				624	3257				625	55.89				623	29020				626	65730
		623	6964				621	13180				624	3047				623	6964				622	2542				625	16790				624	2442				625	51.96				623	24800				626	45840
		623	6067				621	13320				624	3303				623	6067				622	7450				625	13980				624	2355				625	47.15				623	19920				626	23860
		623	5104				621	13430				624	3690				623	5104				622	6787				625	10260				624	2208				625	41.46				623	14440				627	384.3
		623	6274				621	13470				624	3919				623	6274				622	6072				625	5459				624	2009				625	18.07				623	8369				627	389.3
		623	5594				621	13340				624	4190				623	5594				622	5304				625	24560				624	3105				625	16.64				623	1697				627	410.9
		624	4829				621	13260				624	4368				624	4829				622	5959				625	8058				624	3094				626	13.93				624	1071				627	406.8
		624	4004				621	6565				624	4472				624	4004				622	5364				625	11940				624	3054				626	9.93				624	1540				627	422.8
		624	3132				621	7703				624	4660				624	3132				622	4690				626	19910				624	2974				626	4.639				624	1930				627	411.3
		624	2207				621	8715				624	4785				624	2207				623	4006				626	26900				624	2868				626	1042				624	2242				627	276.2
		624	1209				621	9600				624	4883				624	1209				623	3252				626	23250				624	2756				626	2075				624	2547				627	556.1
		624	152				621	10360				624	4983				624	152				623	2467				626	31760				625	2605				626	3010				624	2804				627	788.9
		624	2476				622	10990				625	5031				624	2476				623	1619				626	39030				625	2413				626	3847				624	3013				627	960.6
		625	5130				622	11500				625	5037				625	5130				623	713				626	37790				625	2195				626	4586				624	3173				628	1133
		625	7599				622	11880				625	5040				625	7599				623	169.2				626	45320				625	1957				626	5228				624	3284				628	1335
		625	9865				622	12130				625	4988				625	9865				624	161.3				626	51540				625	1689				626	5772				624	3346				628	1496
		625	11970				622	12260				625	4979				625	11970				624	151.9				626	56350				625	1385				626	6217				624	3360				628	1666
		625	13850				622	12260				625	4903				625	13850				624	147.7				626	59760				625	262.2				627	6566				625	3325				628	1780
		625	18300				622	12140				625	4777				625	18300				624	136.8				626	61790				625	966.9				627	6773				625	3215				628	1879
		625	20390				622	12020				625	4654				625	20390				624	121				626	62620				625	2113				627	6940				625	3159				628	1932
		625	22280				622	11670				625	4516				625	22280				624	111.1				626	66630				625	2800				627	7009				625	3007				628	1995
		625	24000				622	11190				625	4351				625	24000				624	99.87				626	70720				625	3442				627	6152				625	2779				628	219.3
		625	25560				622	10580				625	4149				625	25560				624	122.6				626	70120				625	4034				627	19980				625	2529				628	1164
		625	26940				622	9856				625	3929				625	26940				624	121.7				627	68310				626	4568				627	32470				625	2246				629	3178
		625	28130				622	9002				625	3682				625	28130				624	114.2				627	56980				626	5032				627	43630				625	1930				629	14140
		625	29190				622	8022				625	3425				625	29190				624	92.81				627	55700				626	5468				627	53440				625	1554				629	24090
		625	30130				623	6918				625	3125				625	30130				625	1483				627	53030				626	5833				627	61920				625	1129				629	33030
		626	30890				623	5688				626	2743				626	30890				625	6313				627	48930				626	6173				627	69060				625	654.7				629	40980
		626	31460				623	4332				626	2399				626	31460				625	10880				627	56600				626	6472				627	74880				625	131.9				629	47880
		626	31880				623	2851				626	9775				626	31880				625	909.7				627	54870				626	6714				628	79350				626	123.7				629	53800
		626	32120				623	10970				626	21150				626	32120				625	9346				627	51030				626	6904				628	82480				626	121.2				629	58700
		626	32220				623	11030				626	31860				626	32220				625	15860				627	46070				626	7042				628	38070				626	115.6				629	62580
		626	30530				623	11050				627	42010				626	30530				625	23700				627	39910				626	7128				628	54960				626	128.1				629	65460
		626	30600				623	11000				627	51540				626	30600				625	31080				627	32580				626	7167				628	74540				626	122.5				629	68810
		626	30530				623	10900				627	60450				626	30530				626	37990				627	24100				626	7189				628	88420				626	114				629	70090
		626	30290				623	10730				627	68730				626	30290				626	44430				627	14440				626	6465				628	99610				626	102.8				629	70400
		626	29860				623	10520				627	76390				626	29860				626	50400				628	3629				626	6785				628	108500				626	88.74				630	25500
		626	29240				623	10240				627	83440				626	29240				626	55920				628	16570				627	7041				628	115000				626	114.8				630	39630
		626	28450				623	9907				627	89860				626	28450				626	60940				628	15790				627	7236				628	119100				626	107.8				630	51610
		626	27470				623	9627				627	95620				626	27470				626	65520				628	10730				627	7379				628	120900				626	98.81				630	61640
		627	26330				623	9199				627	100800				627	26330				626	69630				628	5049				627	7456				628	120200				626	77.92				630	69650
		627	25030				624	8715				627	105400				627	25030				626	73260				628	12120				627	7472				628	117200				626	68.44				630	75530
		627	23530				624	8174				627	109300				627	23530				626	76440				628	9137				627	7852				629	111800				626	16.39				630	76230
		627	18670				624	7480				627	112500				627	18670				626	79150				628	5795				627	7795				629	104000				626	16.79				630	79060
		627	16830				624	6846				627	115200				627	16830				626	80530				628	12240				627	7703				629	93850				627	4.055				630	79790
		627	15580				624	6154				627	117200				627	15580				626	82490				628	11110				627	7606				629	81300				627	1.494				630	78300
		627	14110				624	5375				627	118600				627	14110				626	83970				628	9779				627	7448				629	66390				627	33.11				630	74750
		627	12420				624	4575				628	119400				627	12420				626	84970				628	8210				627	7209				629	49110				627	3.47				630	69030
		627	10530				624	3717				628	119700				627	10530				626	85500				628	6453				627	6919				629	29450				627	38.85				630	64920
		627	6014				624	2802				628	119200				627	6014				627	85550				628	4515				627	7315				629	76850				627	66.65				630	56000
		627	4178				624	1828				628	118100				627	4178				627	85140				629	2367				627	7042				629	72940				627	85.41				630	45000
		627	2122				624	797.3				628	116400				627	2122				627	84240				629	6.179				628	6725				629	67820				627	114				631	81340
		628	8246				625	147.6				628	114100				628	8246				627	81020				629	26.84				628	6373				629	61560				627	138.6				631	82660
		628	8956				625	158.7				628	111100				628	8956				627	79540				629	102.8				628	5975				629	54160				627	126.6				631	81390
		628	9576				625	168.6				628	105500				628	9576				627	77610				629	563.6				628	5510				629	45620				627	155.3				631	78940
		628	10190				625	177.5				628	97270				628	10190				627	75150				629	1046				628	4992				629	35930				627	179.2				631	75330
		628	10660				625	185.3				628	93820				628	10660				627	72240				629	574				628	4435				629	25110				627	198.5				631	70520
		628	11050				625	192				628	89640				628	11050				627	68830				629	1274				628	3819				630	13140				627	213.1				631	64550
		628	11380				625	197.6				628	84780				628	11380				627	64930				629	1905				628	3159				630	26.96				628	75.76				631	57430
		628	11650				625	202.2				628	79310				628	11650				627	60550				630	2467				628	2442				630	40.66				628	301				631	49160
		628	11840				625	72.42				628	73140				628	11840				627	55680				630	2961				628	1684				630	22.7				628	806.7				631	39710
		628	11980				625	102.6				629	66270				628	11980				627	50310				630	3376				628	874.7				630	29.3				628	1263				631	29080
		628	12040				625	130.5				629	58720				628	12040				627	44460				630	3736				628	0.01702				630	75.32				628	1671				631	17230
		628	12020				625	156.2				629	50500				628	12020				628	38110				630	3951				629	2082				630	115.9				628	2029				631	4276
		629	11960				625	179.7				629	41580				629	11960				628	31280				630	4206				629	2085				630	134.3				628	2339				632	1831
		629	11820				626	201				629	31980				629	11820				628	23970				630	4393				629	2072				630	170.1				628	2599				632	981.9
		629	11610				626	220.1				629	21710				629	11610				628	18050				630	4508				629	2041				631	200.1				628	2810				632	157
		629	11340				626	237				629	10760				629	11340				628	18930				630	4530				629	1992				631	224.3				628	2986				632	52.13
		629	10990				626	251.6				629	3301				629	10990				628	13380				630	4512				629	1915				631	242.7				629	3103				632	100.8
		629	10570				626	221.7				630	1842				629	10570				628	6955				630	4413				629	1834				631	255.2				629	3215				632	83.89
		629	10110				626	240.8				630	411.3				629	10110				628	8016				630	4257				629	1736				631	262				629	3255				632	144.9
		629	9579				626	257.2				630	12050				629	9579				628	4084				630	4029				629	1614				631	318				629	3261				632	144.2
		629	9007				626	271.1				630	12500				629	9007				629	3384				630	3720				629	484.9				631	329.3				629	3193				632	141
		629	8295				626	282.5				630	12920				629	8295				629	2992				631	3352				629	528.1				631	335.8				629	1108				632	107.9
		629	7573				626	291.2				630	13240				629	7573				629	2554				631	2929				629	572.4				631	337.4				629	409.3				633	109.4
		629	6788				626	297.4				630	13540				629	6788				629	3885				631	2435				629	614.4				631	334.2				629	2514				633	107.8
		629	5968				626	301				630	13690				629	5968				629	3707				631	1799				630	629.6				631	326.2				629	4383				633	102.9
		629	5041				626	302.1				630	13750				629	5041				629	3503				631	1194				630	603.5				631	313.3				629	5986				633	94.94
		629	5999				626	300.5				630	13720				629	5999				629	3275				631	1269				630	551.5				631	295.6				629	7346				633	83.76
		630	5348				626	296.4				630	13620				630	5348				629	547.8				631	744.2				630	473.6				631	273.1				629	8562				633	69.41
		630	4603				627	289.8				630	13450				630	4603				629	777.8				631	204.5				630	337.1				632	245.7				629	9491				633	25.85
		630	3823				627	280.5				630	9507				630	3823				629	943.8				631	572.4				630	214.3				632	213.5				630	10210				633	58.14
		630	2978				627	184				630	9948				630	2978				629	1104				631	312.8				630	89.02				632	176.4				630	10690				633	66.63
		630	2089				627	187.2				630	10290				630	2089				630	1215				631	36.98				630	621.7				632	134.6				630	10910				633	71.6
		630	1144				627	150.9				631	10490				630	1144				630	1275				631	331				630	1661				632	87.84				630	11160				633	73.05
		630	744.2				627	155.1				631	10600				630	744.2				630	1310				632	327.7				630	1783				632	36.29				630	13240				633	70.99
		630	2111				627	155.8				631	10600				630	2111				630	1287				632	316.6				630	1870				632	2102				630	13530				633	124.7
		630	3357				627	152.8				631	10500				630	3357				630	1206				632	297.6				630	1970				632	4004				630	13620				634	133.1
		631	4483				627	264				631	10290				631	4483				630	2145				632	270.8				630	2057				632	5723				630	13510				634	139
		631	8408				627	275.6				631	9958				631	8408				630	2180				632	250.2				630	2131				633	7283				630	11750				634	142.4
		631	9848				627	284.4				631	9517				631	9848				630	2135				632	211.8				630	2190				633	7487				630	11170				634	143.4
		631	11170				627	327.3				631	8951				631	11170				630	2079				632	270.7				631	2220				633	9079				630	11190				634	141.9
		631	12400				627	337.4				631	8285				631	12400				630	2010				632	251.9				631	2296				633	10460				630	10950				634	137.9
		631	13530				627	345				631	7514				631	13530				630	1904				632	231.2				631	2345				633	11600				630	10490				634	131.5
		631	14520				627	350				631	6621				631	14520				630	1759				632	204.9				631	2349				633	12580				630	9742				634	122.7
		631	15470				628	352.6				631	5635				631	15470				630	1568				632	205.8				631	2352				633	13340				631	8804				634	111.3
		631	16300				628	352.6				631	4519				631	16300				630	3598				632	177.8				631	1828				633	13890				631	7621				634	119.2
		631	17020				628	350.1				631	3265				631	17020				630	3790				632	158.5				631	1914				633	14220				631	6164				634	109.3
		631	17640				628	1504				631	4455				631	17640				631	3924				632	124.3				631	1993				633	9785				631	4491				634	97.29
		631	18190				628	3076				632	8864				631	18190				631	4078				633	55.74				631	2058				633	11330				631	2561				634	83.25
		631	18630				628	4560				632	8770				631	18630				631	4178				633	60.53				631	2103				633	12540				631	429.3				635	31.18
		632	18970				628	5955				632	8671				632	18970				631	3991				633	39.18				631	2115				633	13440				631	2957				635	343.1
		632	19210				628	7261				632	8525				632	19210				631	4108				633	56.04				631	2128				633	14020				631	2412				635	957.2
		632	19360				629	8479				632	8246				632	19360				631	4190				633	67.9				631	2123				634	14260				631	1673				635	1538
		632	19400				629	9608				632	7966				632	19400				631	4254				633	79.81				631	2099				634	14200				631	3848				635	2056
		632	19340				629	10810				632	7609				632	19340				631	4298				633	91.76				631	2058				634	13820				631	3785				635	2513
		632	19180				629	11790				632	7196				632	19180				631	4289				633	99.9				632	2005				634	13090				631	3664				635	2987
		632	17930				629	2011				632	6748				632	17930				631	4282				633	118.2				632	1928				634	12050				631	3515				635	1319
		632	17820				629	4962				632	6222				632	17820				631	4249				633	122.8				632	1833				634	10700				631	3336				635	2338
		632	17560				629	7830				632	5674				632	17560				631	4190				633	137.8				632	1711				634	9027				632	1138				635	3247
		632	17200				629	10480				632	5059				632	17200				631	4112				633	99.85				632	1582				634	7029				632	1526				635	4046
		632	16730				629	13000				632	4377				632	16730				631	4003				634	94.7				632	798.7				634	4800				632	1793				635	4734
		632	16140				629	15340				632	3233				632	16140				632	3869				634	123.1				632	768.6				634	2180				632	1958				635	5313
		632	15450				629	17500				632	2528				632	15450				632	3709				634	163.7				632	881.1				634	9348				632	2038				636	5781
		632	14670				629	19530				633	4995				632	14670				632	3516				634	180.9				632	1160				634	9055				632	2003				636	6139
		633	13750				629	21340				633	4982				633	13750				632	3336				634	194.1				632	1151				634	8618				632	1865				636	6387
		633	12700				629	22970				633	4774				633	12700				632	3105				634	203.3				632	1122				634	8038				632	513				636	5822
		633	11590				629	24320				633	4514				633	11590				632	2152				634	13.26				632	1072				635	7315				632	576.8				636	1177
		633	10400				630	25610				633	4259				633	10400				632	2054				634	151.7				633	981.3				635	6448				632	510.6				636	3086
		633	9132				630	26730				633	3956				633	9132				632	1922				634	348.6				633	882.2				635	5438				632	2340				636	4490
		633	7721				630	27660				633	3586				633	7721				632	1748				634	505				633	784.9				635	4285				632	3448				636	5973
		633	6201				630	28410				633	3208				633	6201				632	1533				634	654.8				633	667.1				635	4587				632	931.8				636	7227
		633	4583				630	28990				633	2749				633	4583				632	1246				634	784.1				633	640.6				635	3618				633	2018				636	8226
		633	2887				630	29380				633	2286				633	2887				632	969.5				634	877.2				633	963.1				635	2533				633	4776				636	8970
		633	1034				630	29590				633	1786				633	1034				632	670.7				635	971.1				633	1225				635	1374				633	8459				636	9458
		634	1856				630	29630				633	1231				634	1856				632	355				635	1044				633	1460				635	71.92				633	11790				636	9691
		634	1883				630	29480				633	657.2				634	1883				633	7.474				635	1137				633	1681				636	878.7				633	14720				636	9668
		634	1884				630	29260				634	27.57				634	1884				633	1298				635	1180				633	1881				636	1715				633	17290				636	9392
		634	1874				630	28770				634	947.4				634	1874				633	1362				635	1217				633	2059				636	2470				633	19430				637	10290
		634	201.5				630	28150				634	938.1				634	201.5				633	1439				635	1217				633	2216				636	3167				633	21150				637	10910
		634	597.5				630	27310				634	681.8				634	597.5				633	1486				635	1259				633	2148				636	3765				633	22510				637	11280
		634	964.9				630	26300				634	773.4				634	964.9				633	1521				635	1212				634	2321				636	4282				633	23480				637	12440
		634	1304				630	25100				634	801.4				634	1304				633	1552				635	1205				634	2470				636	4740				633	24050				637	12650
		634	742				631	23730				634	847.9				634	742				633	1559				635	1191				634	2617				636	5124				633	24250				637	12610
		634	1205				631	22180				634	904.2				634	1205				633	1565				635	1131				634	2724				636	5411				633	22870				637	12300
		634	1584				631	20450				634	957.2				634	1584				633	1574				635	1061				634	2798				636	5618				633	22690				637	11740
		634	1984				631	18540				634	1019				634	1984				634	1561				635	940.5				634	2861				636	5743				634	22080				637	10930
		635	2335				631	16450				634	1069				635	2335				634	1538				635	858.7				634	2911				636	5788				634	16100				637	9869
		635	2665				631	14180				635	578.2				635	2665				634	1554				636	754.7				634	2912				636	5753				634	19080				637	11350
		635	1889				631	11740				635	693.5				635	1889				634	1538				636	683.1				634	2915				636	5637				634	19630				637	10610
		635	2397				631	9113				635	800				635	2397				634	3556				636	575				634	2903				636	5441				634	19690				637	9664
		635	1183				631	6310				635	854.5				635	1183				634	11300				636	428.5				634	2866				637	5164				634	19220				637	8517
		635	745.3				631	3328				635	1132				635	745.3				634	18630				636	261.2				634	2815				637	4806				634	18300				637	7169
		635	1532				631	12510				635	2387				635	1532				634	25870				636	73.08				634	2740				637	4368				634	16790				638	5619
		635	2931				631	11450				635	3541				635	2931				634	2079				636	240				634	2660				637	3849				634	14280				638	3867
		635	4231				631	10300				635	4693				635	4231				635	14510				636	218.8				634	2551				637	3250				634	13680				638	1914
		635	5415				631	9064				635	5733				635	5415				635	26290				636	205.4				635	3054				637	2554				634	11470				638	2688
		635	6524				631	7732				635	6719				635	6524				635	37380				636	250.8				635	3003				637	1800				634	8773				638	2442
		635	7522				632	6307				636	7632				635	7522				635	47810				636	244.1				635	2920				637	947.5				634	5585				638	2470
		635	8446				632	4790				636	8450				635	8446				635	57550				636	246.3				635	2845				637	37.38				634	1909				638	2182
		636	10460				632	3179				636	9230				636	10460				635	66600				636	233.6				635	2758				637	32.6				634	8922				638	1820
		636	11380				632	1477				636	9893				636	11380				635	74970				637	216				635	2673				637	47.12				635	9837				638	1383
		636	12200				632	12.75				636	10490				636	12200				635	82660				637	215.4				635	2547				638	60.09				635	8854				638	873.2
		636	12940				632	11.86				636	11020				636	12940				635	89670				637	148.3				635	17.61				638	92.22				635	10660				638	289.5
		636	13620				633	3.451				636	11970				636	13620				635	83580				637	139.7				635	485.9				638	584.9				635	11400				639	1110
		636	14210				633	14.07				636	12430				636	14210				635	90030				637	125.5				635	453.3				638	1034				635	11010				639	1134
		636	14700				633	24.13				636	12840				636	14700				635	97840				637	83.69				635	918.8				638	1438				635	7469				639	1170
		636	15110				633	33.62				636	13160				636	15110				635	104900				637	48.67				635	1333				638	1799				635	16020				639	1168
		636	15460				633	42.54				636	13410				636	15460				635	111100				637	77.36				635	1698				638	2116				635	23530				639	1229
		636	15750				634	50.9				636	13580				636	15750				635	117400				637	67.07				636	2794				638	2369				635	30050				639	1212
		636	15900				634	58.69				636	13680				636	15900				636	122000				637	112.5				636	2208				638	2586				635	12740				639	1178
		636	15950				634	65.92				636	13710				636	15950				636	125900				637	108.9				636	1904				638	2784				636	31870				639	1125
		636	15930				634	72.58				636	13670				636	15930				636	129200				637	86.76				636	2595				638	2938				636	47830				639	1055
		636	15820				634	78.67				637	13570				636	15820				636	131600				637	100.5				636	3223				639	3047				636	61730				639	92.54
		636	15600				634	84.2				637	13420				636	15600				636	133300				637	107.9				636	3788				639	3111				636	80470				639	10170
		637	15310				634	89.17				637	13160				637	15310				636	134200				637	162.3				636	4290				639	3131				636	89320				640	18810
		637	14890				634	93.56				637	12840				637	14890				636	134300				638	169.1				636	4756				639	3105				636	100400				640	27380
		637	14460				634	97.39				637	12460				637	14460				636	133600				638	155				636	5172				639	3034				636	109400				640	34980
		637	13900				634	100.7				637	11980				637	13900				636	132000				638	127.6				636	5497				639	2919				636	116500				640	41710
		637	13270				634	103.4				637	11460				637	13270				636	129700				638	142.6				636	5761				639	2741				636	121600				640	47510
		637	12540				634	105.5				637	10860				637	12540				636	126600				638	143.1				636	7037				639	2565				636	124900				640	53330
		637	11730				634	107.1				637	10190				637	11730				636	122700				638	152.7				636	7680				639	2310				636	127000				640	57550
		637	10830				634	108.1				637	9466				637	10830				636	118000				638	157.6				636	8019				639	2057				636	126400				640	60860
		637	9813				634	108.5				637	8677				637	9813				636	112500				638	187.2				636	6572				639	1741				636	119100				640	63230
		637	8731				635	108.4				637	7803				637	8731				636	106200				638	191.2				637	7170				640	33280				636	116400				640	64720
		637	7546				635	107.7				637	6890				637	7546				637	99120				638	191				637	7701				640	69240				636	111500				640	65320
		637	6297				635	9.592				637	6224				637	6297				637	91220				638	200.6				637	8164				640	100300				637	104500				640	64980
		637	7519				635	27.94				637	5183				637	7519				637	82540				638	196.1				637	8560				640	128100				637	95480				640	63740
		637	6554				635	44.89				638	4130				637	6554				637	73050				638	187.6				637	8889				640	152600				637	84370				640	61580
		638	5516				635	60.46				638	3045				638	5516				637	62790				638	175.1				637	9440				640	173700				637	71190				640	58510
		638	4404				635	74.64				638	10400				638	4404				637	51720				639	158.6				637	9690				640	189000				637	55920				641	54530
		638	3205				635	87.43				638	16620				638	3205				637	38740				639	138.2				637	9875				640	204500				637	38530				641	49640
		638	3009				635	98.83				638	22510				638	3009				637	26150				639	6230				637	9955				640	209900				637	19100				641	43830
		638	1874				635	108.8				638	28050				638	1874				637	12950				639	12710				637	9713				640	221100				637	44710				641	37150
		638	731.9				635	117.5				639	33240				638	731.9				637	19100				639	18570				637	9784				640	228700				637	35230				641	29520
		639	113.2				635	124.7				639	38050				639	113.2				637	33170				639	23800				637	9810				640	232900				637	24360				641	27580
		639	426.1				635	130.5				639	42510				639	426.1				637	28990				639	28430				637	9736				640	233500				637	12380				641	37560
		639	719.6				635	135				639	46620				639	719.6				637	23430				639	32450				637	9633				641	230600				637	9806				641	45180
		639	1022				635	101.7				639	50380				639	1022				638	17460				639	35810				638	9432				641	224100				638	9020				641	51780
		639	1311				636	111				639	53780				639	1311				638	11100				639	38630				638	9171				641	214100				638	7768				642	57470
		639	1595				636	118.5				639	56820				639	1595				638	4345				639	40840				638	8867				641	200600				638	6284				642	62930
		639	1828				636	124.4				639	59500				639	1828				638	10290				640	42420				638	8463				641	183500				638	4202				642	66760
		639	2043				636	128.5				639	61830				639	2043				638	8440				640	43410				638	8006				641	163000				638	2499				642	69630
		639	2240				636	131				639	62370				639	2240				638	6437				640	43780				638	7481				641	138800				638	4807				642	71450
		640	2417				636	131.7				639	64260				640	2417				638	4298				640	43560				638	6873				641	111200				638	3958				642	72260
		640	2575				636	130.8				639	65790				640	2575				638	2004				640	42760				638	6216				641	80070				638	3035				642	72060
		640	2715				636	128.1				639	66980				640	2715				639	631.4				640	41320				638	5511				641	45390				638	1950				642	70850
		640	2836				636	131.6				639	67810				640	2836				639	2382				640	39280				638	4753				641	7175				638	713.1				642	68620
		640	2988				636	141.4				639	68210				640	2988				639	2356				640	36620				638	3915				641	1528				638	947.3				642	65420
		640	3080				636	46.46				640	68280				640	3080				639	2292				640	33350				638	1657				642	15290				639	976.4				642	61180
		640	3154				636	74.21				640	68020				640	3154				639	2204				640	29470				638	664.8				642	17000				639	965.1				642	55940
		640	3188				636	99.38				640	67400				640	3188				639	2120				640	24970				639	3307				642	18100				639	1068				642	49680
		640	3236				636	158.8				640	66370				640	3236				639	2164				640	19860				639	3221				642	18750				639	1090				642	42410
		640	3316				636	185.6				640	65020				640	3316				639	2216				640	14150				639	3076				642	18790				639	1082				643	34090
		640	3336				637	210.1				640	63100				640	3336				639	2135				641	7817				639	2863				642	18270				639	1078				643	24820
		640	3348				637	232.3				640	61040				640	3348				639	2063				641	875.4				639	3154				642	17190				639	1025				643	14540
		640	3351				637	252.2				640	58590				640	3351				639	1959				641	59.09				639	2960				642	15570				639	1020				643	4149
		640	3331				637	269.8				640	55800				640	3331				639	1842				641	295.3				639	2730				642	17040				639	985.5				643	7037
		640	3264				637	285.1				640	52600				640	3264				640	1707				641	496.3				639	2442				642	15330				639	978.1				643	9292
		641	3204				637	298				640	49070				641	3204				640	1569				641	674.2				639	2105				642	22460				639	915.8				643	11370
		641	3141				637	308.6				640	45170				641	3141				640	1417				641	842.9				639	2925				642	22610				639	854.8				643	13120
		641	3051				637	316.9				640	40890				641	3051				640	1261				641	968.5				639	3771				642	22420				639	774.9				643	14600
		641	784.7				637	322.9				640	36250				641	784.7				640	1084				641	1085				639	3716				642	21900				640	139.5				644	15870
		641	5823				637	326.6				640	31250				641	5823				640	883.5				642	1240				639	3628				643	21050				640	267.6				644	16870
		641	10560				637	328				641	25870				641	10560				641	780.2				642	1342				639	3508				643	19880				640	404.6				644	17590
		641	15010				637	327				641	20130				641	15010				641	558.1				642	1412				639	3355				643	18410				640	510.8				644	18030
		641	19170				637	323.8				641	14010				641	19170				641	5442				642	1474				640	3169				643	16590				640	598.6				644	18230
		641	23060				637	318.2				641	7520				641	23060				641	12440				642	1505				640	2941				643	14400				640	1265				644	18160
		641	26660				637	310.3				641	636.1				641	26660				641	19070				642	1514				640	2692				643	11900				640	1415				644	17800
		642	29960				638	233.5				641	1835				642	29960				641	25360				642	1515				640	2410				643	9148				640	1593				644	17220
		642	32970				638	234.8				641	1194				642	32970				642	29070				642	1485				640	2085				643	6069				640	1738				644	16380
		642	35720				638	233.3				642	2440				642	35720				642	34990				642	55.25				640	1740				643	12940				640	1780				644	15280
		642	38180				638	228.9				642	2295				642	38180				642	40530				642	459.5				640	1362				643	23550				640	1884				644	13910
		642	40350				638	221.6				642	2144				642	40350				642	45670				642	829.7				640	3043				644	33050				640	1953				644	12230
		642	42230				638	211.4				642	1990				642	42230				642	50430				642	1144				640	2991				644	41420				640	2018				644	10350
		642	43830				638	198.3				642	1808				642	43830				642	54760				642	1403				640	2916				644	48790				640	2026				645	8193
		642	47570				638	97.67				642	1609				642	47570				642	58650				642	1606				640	2775				644	57710				640	2001				645	5790
		642	49050				638	214.3				642	1385				642	49050				642	62170				642	1744				640	2690				644	63550				641	2005				645	3122
		642	50230				638	231.3				642	1152				642	50230				642	65280				643	1839				640	2586				644	68300				641	1949				645	241.7
		642	51190				638	245.6				642	901				642	51190				642	67980				643	1879				640	2464				644	72080				641	1899				645	591.5
		642	51850				638	257.1				642	643.6				642	51850				642	70260				643	1842				641	2325				644	54410				641	1780				645	12730
		642	52240				638	265.8				642	359.2				642	52240				642	72140				643	1777				641	2166				644	63280				641	1628				646	26530
		642	52390				638	271.7				642	56.99				642	52390				642	73640				643	1670				641	2030				644	70590				641	1483				646	38970
		642	51820				639	274.8				643	415.1				642	51820				642	74730				643	1461				641	2215				644	76300				641	1279				646	50150
		643	51520				639	275.2				643	388.6				643	51520				643	75420				643	2381				641	2079				644	80460				641	1084				646	60020
		643	50960				639	272.8				643	320.6				643	50960				643	75700				643	2472				641	1911				644	83130				641	857				646	68550
		643	50120				639	267.6				643	280.3				643	50120				643	75570				643	2504				641	1216				644	84180				641	559.4				646	75770
		643	48990				639	259.6				643	223.9				643	48990				643	75030				643	2500				641	875.7				645	83640				641	227.6				646	81690
		643	47610				639	248.8				643	234.6				643	47610				643	74080				643	2460				641	858.1				645	81510				642	100.8				646	86260
		643	45950				639	279.5				643	224.4				643	45950				643	72720				643	2384				641	806.3				645	77840				642	7638				646	89520
		643	44010				639	271.3				643	173.9				643	44010				643	70960				644	921				641	725.4				645	72560				642	14510				646	91510
		643	41800				639	260.7				643	118.9				643	41800				643	68790				644	3549				642	1170				645	65740				642	20760				646	92130
		643	39320				639	247.7				643	96.74				643	39320				643	66220				644	5842				642	1942				645	57350				642	26330				646	91440
		643	36510				639	232.1				643	39.6				643	36510				643	63240				644	7927				642	2428				645	47380				642	31230				646	89430
		643	33490				639	214.1				643	213.1				643	33490				643	59850				644	9729				642	2846				645	35910				642	35470				646	86100
		643	30200				639	193.6				643	190.9				643	30200				643	56040				644	11250				642	3248				645	22890				642	32600				647	81510
		643	26630				639	170.7				644	201.6				643	26630				643	51830				644	12490				642	3618				645	8242				642	37770				647	75560
		643	22840				639	145.2				644	70.05				643	22840				643	47230				644	13440				642	3975				645	31170				642	42270				647	68310
		643	18710				640	161.5				644	109.4				643	18710				643	44010				644	14120				642	4252				645	30250				642	45940				647	59720
		644	14320				640	139.3				644	424.9				644	14320				644	38490				644	16380				642	3491				645	28950				642	48880				647	49810
		644	9666				640	240.2				645	868.5				644	9666				644	32730				644	17080				643	3981				645	27070				642	50930				647	38610
		644	4742				640	236.9				645	1286				644	4742				644	27010				644	17520				643	4429				646	24680				642	52160				647	26070
		644	209.5				640	232.3				645	1677				644	209.5				644	20880				644	17710				643	4836				646	21670				642	52540				647	12230
		644	604.9				640	226.4				645	2043				644	604.9				644	14320				645	17650				643	5201				646	18080				643	52110				647	12030
		645	1393				640	219.2				645	2439				645	1393				644	7427				645	10610				643	5526				646	13920				643	50860				648	17.66
		645	2110				640	77.52				645	2763				645	2110				644	68.18				645	32220				643	5791				646	9177				643	48820				648	19.46
		645	2782				640	95.51				645	3061				645	2782				645	1611				645	51590				643	6037				646	3887				643	45950				648	20.94
		645	3408				640	111.1				645	3345				645	3408				645	6430				645	68740				643	6241				646	5102				643	42250				648	22.08
		645	3989				640	124.3				645	3554				645	3989				645	8948				645	81640				643	6398				646	5227				643	37720				648	22.9
		645	4524				640	135				645	3768				645	4524				645	10120				645	52470				643	6498				646	5275				643	32390				648	23.39
		645	5017				640	143.3				645	3981				645	5017				645	12540				645	78710				643	6597				646	5270				643	26240				648	23.56
		645	5464				640	149.2				646	284.8				645	5464				645	14810				645	101600				643	6645				646	5173				643	19220				648	23.39
		645	5885				640	152.7				646	3872				645	5885				645	16920				645	89180				643	4628				646	4999				643	11380				648	22.9
		645	6266				641	153.8				646	7228				645	6266				646	18910				645	115400				644	5027				647	4750				643	4431				648	22.08
		645	6584				641	152.4				646	10420				645	6584				646	20700				646	149700				644	5356				647	16630				643	13150				648	20.94
		645	6857				641	148.6				646	13390				645	6857				646	22350				646	175900				644	5449				647	46540				644	20830				648	19.46
		645	7084				641	106.1				646	16180				645	7084				646	23840				646	195900				644	5723				647	73650				644	27510				649	17.66
		645	7266				641	105.1				646	18760				645	7266				646	25170				646	211800				644	5928				647	97920				644	33240				649	9387
		646	7403				641	101.3				646	21170				646	7403				646	26360				646	223900				644	6071				647	119300				644	37980				649	18160
		646	7471				641	94.81				646	23360				646	7471				646	27370				646	232100				644	6219				647	137900				644	41750				649	26100
		646	7522				641	166.6				646	25390				646	7522				646	28210				646	236400				644	6255				647	153600				644	44540				649	33210
		646	7554				641	169.6				646	27210				646	7554				646	28900				646	236600				644	6231				647	170300				644	46360				649	39470
		646	7519				641	170.5				646	28840				646	7519				646	29430				646	233100				644	6149				647	181700				644	47160				649	44930
		646	7480				641	169.3				646	30280				646	7480				646	29790				646	225600				644	5989				647	190200				644	55940				649	22600
		646	7399				641	165.8				646	31540				646	7399				646	30000				646	214100				644	5794				648	195800				644	57650				649	35960
		646	7243				641	160.2				646	32590				646	7243				647	30050				646	198800				644	5546				648	198800				644	58450				649	36300
		646	7588				641	152.4				647	33410				646	7588				647	29930				646	143400				645	5218				648	198900				644	58410				650	50730
		646	7453				641	245.6				647	34040				646	7453				647	29660				646	133100				645	4734				648	196200				644	56320				650	63510
		646	7269				642	252.6				647	34470				646	7269				647	29210				646	118000				645	4349				648	190800				644	55100				650	74500
		646	7044				642	258.2				647	34760				646	7044				647	28620				647	70140				645	4536				648	182600				645	49710				650	83710
		646	6777				642	262.3				647	34840				646	6777				647	27870				647	55360				645	4468				648	171600				645	24550				650	91130
		646	6474				642	264.9				647	34730				646	6474				647	26960				647	89450				645	3307				648	157900				645	26410				650	96760
		647	6109				642	266.2				647	34420				647	6109				647	25890				647	79710				645	2981				648	141300				645	32030				650	100600
		647	5708				642	211.5				647	33890				647	5708				647	24660				647	118900				645	2648				648	122100				645	36030				650	102700
		647	5291				642	148.5				647	33170				647	5291				647	23230				647	120200				645	4904				648	100100				645	38410				650	102900
		647	2931				642	171.5				647	32880				647	2931				647	21700				647	114900				645	4945				648	75250				645	39220				650	101400
		647	94.1				642	191.9				647	23730				647	94.1				647	20510				647	106000				645	4943				648	47650				645	38430				650	98150
		647	621.3				642	209.8				647	24230				647	621.3				647	19170				647	93680				645	4877				648	17270				645	35990				650	93070
		647	1056				642	225.1				647	24480				647	1056				647	17330				647	76530				645	4796				649	17260				645	29600				650	86170
		647	1418				642	238				647	24480				647	1418				647	15320				647	60400				646	4653				649	33140				645	24690				650	77530
		647	1696				642	248.3				647	24200				647	1696				648	13210				647	97550				646	4486				649	47490				645	18430				651	67090
		647	1862				642	256.1				648	26580				647	1862				648	10910				647	89730				646	4279				649	60210				645	36490				651	54890
		647	1937				642	261.4				648	26340				647	1937				648	8492				647	79480				646	4657				649	71610				645	53630				651	40890
		647	1945				643	264.1				648	25840				647	1945				648	5894				648	110900				646	3309				649	81480				645	56450				651	25110
		647	1841				643	264.3				648	25110				647	1841				648	3136				648	110700				646	3338				649	89830				646	58170				651	53890
		648	1645				643	262.1				648	18160				648	1645				648	235.5				648	107500				646	3351				649	96670				646	59010				651	48610
		648	5737				643	257.2				648	18180				648	5737				648	625.6				648	102800				646	3317				649	102000				646	59000				651	42050
		648	6180				643	249.9				648	17910				648	6180				648	460.3				648	96390				646	3228				649	105800				646	58160				651	34490
		648	6553				643	240				648	17340				648	6553				648	278.5				648	88360				646	3093				649	75930				646	56450				651	26090
		648	6875				643	227.7				648	16450				648	6875				648	86.05				648	78710				646	2973				650	87390				646	53870				651	16710
		648	7118				643	212.8				648	15300				648	7118				649	1288				648	67490				646	4017				650	97620				646	50470				651	6366
		648	8585				643	195.3				648	13860				648	8585				649	2884				648	54580				646	3798				650	105600				646	46210				652	63.56
		648	8953				644	2002				648	12070				648	8953				649	4400				648	40160				646	3773				650	111200				646	41090				652	168.3
		648	9262				644	4463				648	10040				648	9262				649	5829				648	24060				647	3707				650	114400				646	35200				652	168.2
		648	9527				644	6790				648	7716				648	9527				649	7139				649	21760				647	1897				650	115300				646	28420				652	164.9
		648	9741				644	8940				649	5142				648	9741				649	8400				649	27540				647	3822				650	114000				646	20840				652	158.3
		648	9893				644	11010				649	2266				648	9893				649	9573				649	32580				647	5594				650	110300				646	12360				652	148.4
		648	9997				644	12940				649	19960				648	9997				649	10660				649	36890				647	7211				650	104300				646	3001				652	135.2
		648	10070				644	14740				649	20770				648	10070				650	11660				649	40470				647	11120				650	95980				647	13470				652	140.4
		648	10060				644	16400				649	21390				648	10060				650	12570				649	43360				647	11810				650	85310				647	23210				652	127.1
		649	10020				644	17930				649	21900				649	10020				650	13400				649	45500				647	13660				650	72320				647	31900				652	110.9
		649	9928				644	19370				649	22250				649	9928				650	14140				649	46930				647	15570				650	56980				647	39530				652	91.79
		649	9787				644	20630				649	22490				649	9787				650	14790				649	47620				647	17170				650	39330				647	46080				652	1.901
		649	9593				644	21760				649	22650				649	9593				650	15330				649	49400				648	18620				650	19350				647	51630				652	1.285
		649	9347				644	22760				649	22650				649	9347				650	15810				649	49180				648	19230				651	57050				647	56180				652	52.22
		649	8997				644	23630				649	22570				649	8997				650	16210				649	48260				648	19780				651	55060				647	62880				653	23.06
		649	8649				645	24360				649	22350				649	8649				650	16520				650	46650				648	21090				651	52230				647	66570				653	57.49
		649	8257				645	24950				649	21980				649	8257				650	16740				650	44350				648	22240				651	48590				647	69050				653	74.49
		649	7841				645	25410				650	21530				649	7841				650	16830				650	41440				648	23250				651	44130				647	70600				653	87.38
		649	7349				645	25740				650	20980				649	7349				650	16860				650	37770				648	24110				651	38850				648	71120				653	96.16
		649	6804				645	25930				650	20280				649	6804				650	16840				650	33430				648	24800				651	32750				648	70640				653	100.8
		649	6168				645	25980				650	19430				649	6168				650	16720				650	28380				648	23280				651	25960				648	69170				653	101.4
		649	5526				645	25910				650	18470				649	5526				650	16520				650	22650				648	23630				651	18300				648	66660				653	97.8
		649	4830				645	25700				650	17420				649	4830				651	16230				650	16220				648	24490				651	9789				648	63220				653	159.1
		650	4082				645	25350				650	16220				650	4082				651	15900				650	9104				648	25050				651	463.1				648	58810				653	167.6
		650	3280				645	24870				650	14910				650	3280				651	15440				650	1295				648	25440				652	220				648	53390				653	173.2
		650	2426				645	24250				650	13540				650	2426				651	14860				650	99.16				648	25650				652	205.4				648	47000				653	175.9
		650	1518				645	23500				650	12040				650	1518				651	14230				651	44.07				649	25670				652	167.9				648	39610				653	98.54
		650	557.3				645	22690				650	10460				650	557.3				651	13510				651	66.25				649	25940				652	124.4				648	31230				653	123.1
		650	229.8				645	21770				650	8638				650	229.8				651	12720				651	98.25				649	25970				652	115.3				648	21860				654	142.8
		650	233.4				646	20650				650	6756				650	233.4				651	11830				651	117.6				649	25870				652	2554				648	11490				654	176.2
		650	235.7				646	19390				651	2495				650	235.7				651	10860				651	134.4				649	25570				652	4775				649	6478				654	191.7
		650	236.6				646	18000				651	3371				650	236.6				651	9792				651	110.7				649	25080				652	6779				649	12240				654	202.9
		651	191.8				646	16470				651	4106				651	191.8				651	8643				651	140.7				649	24420				652	8565				649	17480				654	141.6
		651	386.3				646	14820				651	4657				651	386.3				651	5828				651	5293				649	23600				653	10160				649	22150				654	168.1
		651	1839				646	13030				651	5163				651	1839				651	4807				651	9994				649	22610				653	11520				649	26230				654	188.4
		651	3225				646	11100				651	5469				651	3225				651	3713				652	14290				649	21250				653	12660				649	29790				654	202.6
		651	4523				646	9046				651	5637				651	4523				652	2524				652	14650				649	17610				653	13660				649	32790				654	210.6
		651	5742				646	6855				651	5680				651	5742				652	1233				652	19060				650	16600				653	14390				649	35240				654	212.5
		652	5081				646	4532				651	5547				652	5081				652	1032				652	23230				650	16820				653	14870				649	37200				654	208.3
		652	10310				646	2075				651	12530				652	10310				652	1764				652	26860				650	15680				653	15250				649	38510				654	184.7
		652	15220				648	399.8				651	13490				652	15220				652	1923				652	29940				650	14340				653	15360				649	39350				654	173
		652	19880				648	1082				652	14340				652	19880				652	2072				652	32480				650	8970				653	15270				649	39700				654	154.8
		652	24200				648	1698				652	15110				652	24200				652	2217				652	34470				650	7278				653	14950				649	39440				654	224
		652	28280				648	2314				652	15810				652	28280				652	2337				652	35910				650	6297				653	14420				650	38630				655	220.5
		652	32060				648	2893				652	16360				652	32060				652	2448				652	36810				650	5085				653	13700				650	37260				655	212.2
		652	35550				648	3435				652	16850				652	35550				653	2546				652	37160				650	3672				653	12710				650	35340				655	248.7
		652	38800				648	3940				652	17280				652	38800				653	2622				652	37020				650	2238				653	11560				650	32860				655	245.5
		652	41710				648	4408				652	17600				652	41710				653	2683				652	36290				650	384.5				653	10180				650	29830				655	238.3
		652	44310				648	4840				652	17830				652	44310				653	2767				653	35060				650	12460				654	8597				650	26310				655	227.2
		653	46620				649	5234				652	17960				653	46620				653	2804				653	33260				650	13030				654	6795				650	22170				655	212.3
		653	48630				649	5592				652	18000				653	48630				653	2825				653	30910				651	13440				654	4776				650	17500				655	193.4
		653	50350				649	5913				652	17940				653	50350				653	2831				653	28050				651	13740				654	2542				650	11610				655	554.9
		653	51780				649	6197				652	17800				653	51780				653	2813				653	24620				651	13950				654	91.91				650	5663				655	1071
		653	52920				649	6444				652	17540				653	52920				653	2784				653	20650				651	8415				654	107.9				650	847.9				656	1638
		653	53760				649	6655				652	17200				653	53760				653	2748				653	16110				651	9548				654	101				651	1088				656	2072
		653	54300				649	6828				652	16760				653	54300				653	336.4				653	11060				651	10540				654	91.9				651	1334				656	2439
		653	54540				649	6965				653	16290				653	54540				654	1848				653	5473				651	11370				655	2810				651	1522				656	2770
		653	54490				649	7065				653	15690				653	54490				654	3265				653	2915				651	12060				655	5385				651	1678				656	3045
		653	54140				649	7128				653	15000				653	54140				654	585.6				653	2067				651	13890				655	7687				651	1803				656	3266
		653	53500				649	7154				653	14220				653	53500				654	8611				653	1050				651	14480				655	9744				651	1897				656	3526
		653	52560				649	7095				653	13340				653	52560				654	16190				654	181.8				651	14930				655	11600				651	1959				656	3623
		653	51310				649	7057				653	12370				653	51310				654	23360				654	223.7				651	15230				655	13200				651	2011				656	3606
		653	49760				649	6983				653	11330				653	49760				654	30060				654	260.1				651	15370				655	14610				651	1970				656	14310
		653	47940				650	6871				653	10190				653	47940				654	36290				654	290.8				651	16200				655	15730				651	287				656	24040
		654	45810				650	6722				653	8953				654	45810				654	42090				654	316				651	17130				655	16600				651	874.6				656	32740
		654	43390				650	6535				653	7613				654	43390				655	47430				654	315.4				652	16920				655	5290				651	1384				657	40470
		654	40670				650	6311				653	6222				654	40670				655	52340				654	336.7				652	16860				655	11780				651	1890				657	47200
		654	36650				650	6050				653	4734				654	36650				655	56820				654	351.8				652	16660				655	17520				651	2266				657	50700
		654	33530				650	5752				653	3172				654	33530				655	60840				654	360.9				652	16320				655	22640				651	2556				657	55940
		654	29120				650	5417				653	1521				654	29120				655	54920				655	363.9				652	15830				656	27000				652	179.7				657	60440
		654	24860				650	5044				654	160.6				654	24860				655	60820				655	350.8				652	17690				656	30640				652	1715				657	64020
		654	22540				650	4634				654	175.5				654	22540				655	66170				655	297				652	17950				656	33560				652	3050				657	66550
		654	18900				650	4186				654	166.1				654	18900				655	48380				655	302.4				652	17630				656	35740				652	4237				657	68010
		654	14880				650	3702				654	169				654	14880				655	57370				655	300.3				652	17150				656	37210				652	5247				657	68410
		654	10560				650	3180				654	169.2				654	10560				655	65640				655	290.6				652	15800				656	37980				652	6077				657	67560
		654	15110				650	2621				655	119.5				654	15110				655	72400				655	273.5				652	14620				656	38040				652	6745				657	68490
		654	11950				650	2025				655	299.4				654	11950				655	79390				655	248.8				652	15270				656	37350				652	7211				657	66880
		654	8769				650	1391				655	467.5				654	8769				655	85640				655	242.2				652	14850				656	35950				652	8391				657	64000
		654	5112				651	756.9				655	640.6				654	5112				655	91160				655	182.6				652	14330				656	33850				652	9279				657	60130
		655	1202				651	55.63				655	814.6				655	1202				656	95960				655	162				653	13670				656	31030				652	9707				657	55240
		655	3827				651	83.75				655	955.4				655	3827				656	100000				655	161.3				653	12890				656	27490				652	10050				658	49330
		655	3988				651	78.12				655	1094				655	3988				656	103300				655	133				653	11990				656	23230				652	10180				658	42410
		655	4156				651	71.82				655	1214				655	4156				656	106000				655	154.5				653	11000				656	31890				652	10210				658	34480
		655	4287				651	64.85				655	1287				655	4287				656	107800				656	128.2				653	9826				657	30260				653	10060				658	25510
		655	4399				651	57.22				655	1436				655	4399				656	108900				656	95.34				653	8569				657	28110				653	9756				658	15570
		655	4482				651	48.91				655	1536				655	4482				656	108100				656	112				653	7398				657	25570				653	9311				658	4623
		655	4550				651	39.94				655	1634				655	4550				656	108100				656	164.6				653	8764				657	22490				653	8711				658	4208
		655	4602				652	67.08				655	1651				655	4602				656	107300				656	168.1				653	7698				657	18930				653	7916				658	12790
		656	4676				652	63.58				656	1718				656	4676				656	105800				656	167.1				653	6497				657	14940				653	7025				658	20490
		656	4668				652	14.86				656	1802				656	4668				656	103500				656	178.1				653	5231				657	10480				653	5979				658	27330
		656	4650				652	28.94				656	1874				656	4650				656	100500				656	172.8				653	3862				657	5526				653	4778				659	30970
		656	4607				652	41.63				656	1934				656	4607				656	96770				656	152.4				653	7068				657	770.9				653	3423				659	36900
		656	4540				652	52.93				656	1982				656	4540				656	92300				656	160				653	7298				657	2174				653	1979				659	41880
		656	4447				652	62.84				656	2020				656	4447				656	87060				656	162.8				653	6691				657	3445				653	2649				659	42350
		656	4329				652	71.36				656	2050				656	4329				657	81120				656	135.2				654	6020				658	4597				653	1510				659	49860
		656	4187				652	78.49				656	2086				656	4187				657	74450				656	137.8				654	5244				658	5632				653	287.9				659	54570
		656	4020				652	84.23				657	225.4				656	4020				657	67020				656	162.9				654	4447				658	6536				654	251.9				659	58170
		656	3806				652	88.58				657	5960				656	3806				657	70240				656	149.1				654	22.95				658	7307				654	232.8				659	60710
		656	3631				653	91.54				657	11370				656	3631				657	63450				657	149.3				654	2323				658	7947				654	164.8				659	62300
		656	3401				653	93.11				657	16510				656	3401				657	55990				657	144.3				654	3512				658	8479				654	187.9				659	60040
		656	3145				653	93.29				657	21330				656	3145				657	47870				657	134.1				654	4585				658	8885				654	198.5				659	60760
		656	2865				653	151				657	25830				656	2865				657	39050				657	132.6				654	3999				658	9144				654	200.6				659	60640
		656	2560				653	159.3				657	25090				656	2560				657	29610				657	182.7				655	4722				658	9272				654	194.3				659	59410
		657	2231				653	166.7				657	29920				657	2231				657	19500				657	180.8				655	5978				658	9292				654	179.7				659	57100
		657	1876				653	173				657	34530				657	1876				657	30000				657	136.3				655	7131				658	9188				654	172.8				659	53840
		657	1497				653	178.4				657	38780				657	1497				657	29450				657	3834				655	8198				658	8937				654	194				660	49550
		657	1092				653	182.8				657	42680				657	1092				657	45090				657	13250				655	9162				658	8556				654	221.8				660	44240
		657	675.1				653	186.2				657	46230				657	675.1				657	42030				658	21810				655	10030				658	4823				654	236.8				660	37910
		657	235				653	188.7				657	48500				657	235				657	38680				658	25440				655	10810				658	2199				654	245				660	30540
		657	125.7				653	190.1				657	51540				657	125.7				658	35030				658	23080				655	11490				659	3618				654	260.3				660	22150
		658	128.3				653	190.6				657	54270				658	128.3				658	31070				658	27480				655	12360				659	4750				655	259.1				660	2080
		658	130				653	190.1				658	56630				658	130				658	26800				658	39860				655	12890				659	5595				655	267.7				660	14470
		658	130.8				653	188.7				658	58620				658	130.8				658	22230				658	50870				655	13320				659	6154				655	274.7				660	16530
		658	130.8				654	149.9				658	60250				658	130.8				658	17330				658	60490				655	13660				659	4405				655	264				660	17710
		658	121.8				654	154.1				658	61530				658	121.8				658	12160				658	68730				655	13910				659	5033				655	195.3				660	18400
		658	67.39				654	156.9				658	62430				658	67.39				658	6672				658	75570				656	14070				659	5433				655	226.2				661	1292
		658	77.68				654	158.5				658	64160				658	77.68				658	883.6				658	81090				656	14130				659	11760				655	240.8				661	7724
		658	86.59				654	158.8				658	64770				658	86.59				658	1026				658	85190				656	14100				659	20720				655	248.6				661	18390
		658	94.1				654	157.8				658	42030				658	94.1				659	724.4				658	87900				656	14010				659	37190				655	211.3				661	25610
		658	100.2				654	155.5				658	46520				658	100.2				659	402.2				658	89280				656	14760				659	52010				655	219.4				661	31700
		658	104.9				654	151.9				658	50490				658	104.9				659	1008				658	89230				656	15440				659	65090				655	220				661	41650
		658	108.3				654	147				658	53920				658	108.3				659	820.5				658	87840				656	13220				660	76650				655	199.2				661	39490
		658	110.2				654	140.9				658	56790				658	110.2				659	619.2				659	85030				656	13500				660	86600				655	219.1				661	46360
		658	110.7				654	133.4				658	59120				658	110.7				659	374.8				659	80890				656	13710				660	94860				655	210				661	52150
		658	100.3				654	124.7				658	60920				658	100.3				659	139.1				659	75360				656	13790				660	101500				656	231.1				661	56720
		659	87.48				655	786.8				658	62140				659	87.48				659	211.2				659	64560				656	13790				660	101800				656	218.2				661	60070
		659	88.36				655	1790				659	62850				659	88.36				659	225.5				659	57650				656	13690				660	105100				656	198.4				661	66200
		659	87.66				655	2863				659	63000				659	87.66				660	169.1				659	49260				656	13480				660	108900				656	185.6				661	68270
		659	85.37				655	3873				659	62610				659	85.37				660	478.2				659	39380				656	13200				660	110900				656	185.4				661	69270
		659	81.5				655	4820				659	40040				659	81.5				660	739.3				659	28090				656	12800				660	111100				656	239.8				662	69070
		659	115.8				655	5844				659	43070				659	115.8				660	983.9				659	21670				657	12320				660	109400				656	249.3				662	67830
		659	108				655	6690				659	45400				659	108				660	1207				659	9618				657	11720				660	105900				656	225.5				662	65390
		659	113.9				655	7475				659	47040				659	113.9				660	1419				659	21850				657	11020				660	100700				656	218.5				662	61800
		659	133.8				655	8197				659	48010				659	133.8				660	1609				659	17500				657	10260				660	93720				656	206.9				662	57070
		659	139.8				655	8857				659	45270				659	139.8				660	1790				659	12530				657	9370				660	84900				656	142.3				662	51190
		659	144.4				655	9455				659	45330				659	144.4				660	1933				659	6870				657	8350				661	78730				656	128.8				662	44160
		659	138.2				656	9991				659	44610				659	138.2				661	1940				660	658.7				657	7260				661	71940				656	123				662	36020
		659	142.2				656	10470				659	43150				659	142.2				661	2125				660	5546				657	6050				661	60340				656	172				662	41550
		659	144.7				656	7125				659	40950				659	144.7				661	2295				660	14860				657	4762				661	47120				657	104.9				662	35460
		659	145.9				656	20070				659	38010				659	145.9				661	2441				660	13300				657	3360				661	32240				657	563.6				662	28590
[truncated: 17,310 more rows]
[truncated: 96 more columns]

## Sheet: MS data of small molecules 1
C0					C1					C2					C3					C4					C5					T0					T1					T2					T3
Time	intensity	m/z	intensity		Time	intensity	m/z	intensity		Time	intensity	m/z	intensity		Time	intensity	m/z	intensity		Time	intensity	m/z	intensity		Time	intensity	m/z	intensity		Time	intensity	m/z	intensity		Time	intensity	m/z	intensity		Time	intensity	m/z	intensity		Time	intensity	m/z	intensity
0.017	0	20	0		0.017	0	20	0		0.017	0	20	2201		0.017	0	20	554		0.017	0	100	95490		0.017	0	20	554		0.017	0	20	1744		0.017	0	20	1490		0.017	0	20	0		0.017	0	20	1348
0.033	0	20	0		0.033	0	20	1852		0.033	0	20	1837		0.033	0	20	2002		0.033	0	100	83140		0.033	0	20	2002		0.033	0	20	453		0.033	0	20	2296		0.033	0	20	0		0.033	0	20	768
0.05	0	20	622		0.05	0	20	2058		0.05	0	20	2165		0.05	0	20	1678		0.05	0	100	224500		0.05	0	20	1678		0.05	0	20	1241		0.05	0	20	395		0.05	0	20	1485		0.05	0	20	0
0.067	0	20	2161		0.067	0	20	724		0.067	0	20	973		0.067	0	20	3256		0.067	0	100	242000		0.067	0	20	3256		0.067	0	20	884		0.067	0	20	2996		0.067	0	20	0		0.067	0	20	292
0.083	0	20	1149		0.083	0	20	133		0.083	0	20	1693		0.083	0	20	1603		0.083	0	100	513200		0.083	0	20	1603		0.083	0	20	1050		0.083	0	20	897		0.083	0	20	338		0.083	0	20	3126
0.1	0	20	2322		0.1	23	20	562		0.1	22	20	1258		0.1	27	20	1156		0.1	0	100	219600		0.1	27	20	1156		0.1	38	20	0		0.1	27	20	502		0.1	3.4	20	0		0.1	29	20	220
0.117	0	20	676		0.117	17	20	562		0.117	15	20	566		0.117	19	20	936		0.117	0	100	399900		0.117	19	20	936		0.117	13	20	0		0.117	20	20	0		0.117	2.6	21	1216		0.117	23	20	440
0.133	0	21	0		0.133	0	20	428		0.133	0	20	990		0.133	1	20	1130		0.133	0	100	459400		0.133	1	20	1130		0.133	0	20	191		0.133	0	20	772		0.133	0.5	21	1554		0.133	7	20	184
0.15	0	21	742		0.15	0	21	454		0.15	0	21	2237		0.15	0	21	774		0.15	0	101	713400		0.15	0	21	774		0.15	0	21	334		0.15	0	21	1524		0.15	0	21	946		0.15	0	21	912
0.167	0	21	0		0.167	0	21	882		0.167	0	21	3389		0.167	0	21	3067		0.167	1	101	329600		0.167	0	21	3067		0.167	0	21	3275		0.167	0	21	951		0.167	0	21	0		0.167	0	21	2911
0.183	0	21	1107		0.183	0	21	0		0.183	0	21	3072		0.183	0	21	1512		0.183	3	101	361700		0.183	0	21	1512		0.183	0	21	1266		0.183	0	21	1668		0.183	0	21	500		0.183	0	21	881
0.2	0	21	365		0.2	0	21	1340		0.2	0	21	1031		0.2	0	21	3036		0.2	6	101	399000		0.2	0	21	3036		0.2	0	21	227		0.2	0	21	556		0.2	0	21	0		0.2	0	21	768
0.217	6	21	3525		0.217	0	21	884		0.217	0	21	2071		0.217	0	21	1710		0.217	18	101	691700		0.217	0	21	1710		0.217	0	21	777		0.217	0	21	2188		0.217	0	21	892		0.217	0	21	2147
0.233	41	21	1933		0.233	0	21	0		0.233	0	21	1657		0.233	0	21	1076		0.233	50	101	566400		0.233	0	21	1076		0.233	0	21	1039		0.233	0	21	610		0.233	0	21	0		0.233	0	21	692
0.25	105	21	0		0.25	0	21	1255		0.25	0	21	418		0.25	0	21	1458		0.25	114	101	294900		0.25	0	21	1458		0.25	0	21	633		0.25	0	21	0		0.25	0	21	338		0.25	0	21	0
0.267	205	21	0		0.267	0	21	641		0.267	79	21	919		0.267	37	21	694		0.267	228	101	650100		0.267	37	21	694		0.267	0	21	705		0.267	0	21	3195		0.267	0	21	0		0.267	0	21	548
0.283	238	21	946		0.283	127	21	2468		0.283	0	21	991		0.283	25	21	1178		0.283	379	101	529800		0.283	25	21	1178		0.283	0	21	835		0.283	0	21	2457		0.283	0.9	21	500		0.283	3	21	948
0.3	0	21	0		0.3	33	21	724		0.3	0	21	2042		0.3	0	21	1916		0.3	407	101	554400		0.3	0	21	1916		0.3	0	21	633		0.3	669	21	0		0.3	0.9	21	1446		0.3	3	21	800
0.317	0	22	0		0.317	0	21	641		0.317	0	21	584		0.317	0	21	1142		0.317	109	101	407600		0.317	0	21	1142		0.317	0	21	1385		0.317	633	21	1183		0.317	0.9	21	2362		0.317	3	21	1172
0.333	0	22	730		0.333	0	21	0		0.333	0	21	894		0.333	0	21	1054		0.333	0	101	544400		0.333	0	21	1054		0.333	0	21	895		0.333	600	21	502		0.333	0.9	21	285		0.333	3	21	0
0.35	0	22	1688		0.35	0	21	0		0.35	0	21	1896		0.35	0	21	1269		0.35	0	101	272700		0.35	0	21	1269		0.35	0	21	0		0.35	571	21	2224		0.35	0.9	21	0		0.35	3	21	764
0.367	0	22	0		0.367	0	21	160		0.367	0	21	1736		0.367	0	21	2137		0.367	0	101	142300		0.367	0	21	2137		0.367	0	21	334		0.367	547	21	0		0.367	0.9	22	0		0.367	3	21	548
0.383	0	22	365		0.383	0	21	1259		0.383	0	21	1992		0.383	0	21	1965		0.383	0	101	85980		0.383	0	21	1965		0.383	0	21	0		0.383	528	21	449		0.383	0.9	22	1108		0.383	3	21	0
0.4	0	22	1837		0.4	0	22	643		0.4	0	21	1390		0.4	0	21	414		0.4	0	101	0		0.4	0	21	414		0.4	0	21	0		0.4	513	21	1453		0.4	0.9	22	0		0.4	3	21	512
0.417	0	22	1418		0.417	0	22	616		0.417	0	22	1557		0.417	0	22	1237		0.417	0	102	0		0.417	0	22	1237		0.417	0	22	489		0.417	499	22	0		0.417	0.9	22	1015		0.417	3	22	2659
0.433	199	22	0		0.433	0	22	1498		0.433	108	22	1210		0.433	0	22	801		0.433	0	102	145900		0.433	0	22	801		0.433	0	22	227		0.433	486	22	2224		0.433	0.9	22	392		0.433	3	22	620
0.45	605	22	0		0.45	89	22	1257		0.45	501	22	1794		0.45	431	22	603		0.45	356	102	5741		0.45	431	22	603		0.45	0	22	2808		0.45	475	22	0		0.45	0.9	22	0		0.45	3	22	548
0.467	655	22	257		0.467	402	22	160		0.467	495	22	995		0.467	471	22	995		0.467	493	102	147900		0.467	471	22	995		0.467	0	22	2233		0.467	464	22	0		0.467	0.9	22	0		0.467	3	22	620
0.483	624	22	689		0.483	405	22	801		0.483	404	22	2273		0.483	401	22	2061		0.483	502	102	2359		0.483	401	22	2061		0.483	0	22	0		0.483	600	22	843		0.483	0.9	22	1176		0.483	3	22	1788
0.5	596	22	2173		0.5	346	22	1660		0.5	336	22	2536		0.5	346	22	1899		0.5	513	102	35240		0.5	346	22	1899		0.5	0	22	0		0.5	571	22	449		0.5	0.9	22	3009		0.5	3	22	3346
0.517	575	22	0		0.517	304	22	0		0.517	296	22	1175		0.517	313	22	882		0.517	544	102	111900		0.517	313	22	882		0.517	0	22	1230		0.517	547	22	2511		0.517	0.9	22	1662		0.517	3	22	2763
0.533	544	22	1095		0.533	278	22	697		0.533	261	22	1402		0.533	275	22	1130		0.533	577	102	102900		0.533	275	22	1130		0.533	0	22	1338		0.533	528	22	2923		0.533	0.9	23	392		0.533	3	22	728
0.55	494	23	0		0.55	249	22	347		0.55	209	22	1640		0.55	217	22	877		0.55	591	102	0		0.55	217	22	877		0.55	0	22	0		0.55	513	22	681		0.55	0.9	23	0		0.55	3	22	692
0.567	430	23	0		0.567	206	22	616		0.567	134	22	2650		0.567	143	22	689		0.567	580	102	196000		0.567	143	22	689		0.567	581	22	1683		0.567	499	22	0		0.567	0.9	23	731		0.567	3	22	0
0.583	362	23	784		0.583	152	22	293		0.583	45	22	1599		0.583	66	22	1049		0.583	552	102	652400		0.583	66	22	1049		0.583	2061	22	298		0.583	486	22	0		0.583	0.9	23	0		0.583	3	22	2880
0.6	300	23	0		0.6	91	22	0		0.6	0	22	1689		0.6	0	22	2906		0.6	518	102	161000		0.6	0	22	2906		0.6	3081	22	1755		0.6	475	22	1453		0.6	0.9	23	0		0.6	3	22	692
0.617	248	23	311		0.617	31	22	535		0.617	0	22	137		0.617	0	22	140		0.617	489	102	13860		0.617	0	22	140		0.617	3640	22	896		0.617	464	22	0		0.617	0.9	23	677		0.617	3	22	2066
0.633	209	23	257		0.633	0	22	481		0.633	0	22	876		0.633	0	22	1791		0.633	468	102	163400		0.633	0	22	1791		0.633	3745	22	848		0.633	669	22	0		0.633	0.9	23	0		0.633	3	22	764
0.65	179	23	2592		0.65	0	23	1471		0.65	0	22	2154		0.65	0	22	2470		0.65	457	102	331200		0.65	0	22	2470		0.65	3441	23	0		0.65	633	22	1399		0.65	0.9	23	338		0.65	3	22	328
0.667	156	23	2579		0.667	0	23	963		0.667	0	23	1455		0.667	0	23	1818		0.667	455	103	125000		0.667	0	23	1818		0.667	2851	23	931		0.667	600	23	449		0.667	0.9	23	338		0.667	3	23	3517
0.683	139	23	838		0.683	0	23	241		0.683	0	23	1891		0.683	0	23	1931		0.683	457	103	153600		0.683	0	23	1931		0.683	2174	23	0		0.683	571	23	897		0.683	0.9	23	1338		0.683	3	23	364
0.7	126	23	0		0.7	0	23	668		0.7	0	23	739		0.7	0	23	549		0.7	462	103	129400		0.7	0	23	549		0.7	1614	23	227		0.7	547	23	1615		0.7	0.9	23	554		0.7	3	23	1532
0.717	115	23	0		0.717	0	23	2168		0.717	0	23	1743		0.717	0	23	500		0.717	464	103	15600		0.717	0	23	500		0.717	1279	23	633		0.717	528	23	735		0.717	0.9	23	554		0.717	95	23	0
0.733	104	23	2969		0.733	0	23	1122		0.733	0	23	1211		0.733	0	23	1254		0.733	457	103	1463		0.733	0	23	1254		0.733	1119	23	1755		0.733	513	23	3013		0.733	0.9	23	1838		0.733	52	23	1931
0.75	94	23	581		0.75	0	23	533		0.75	0	23	757		0.75	0	23	1345		0.75	443	103	41290		0.75	0	23	1345		0.75	990	23	1302		0.75	499	23	449		0.75	0	23	0		0.75	8	23	1922
0.767	85	23	581		0.767	0	23	0		0.767	0	23	804		0.767	0	23	387		0.767	429	103	823		0.767	0	23	387		0.767	786	23	370		0.767	486	23	0		0.767	0	23	0		0.767	0	23	436
0.783	76	23	527		0.783	0	23	133		0.783	0	23	1186		0.783	0	23	3793		0.783	419	103	95670		0.783	0	23	3793		0.783	513	23	0		0.783	475	23	556		0.783	0	24	338		0.783	0	23	1199
0.8	67	24	0		0.8	0	23	0		0.8	0	23	2194		0.8	0	23	1517		0.8	412	103	116200		0.8	0	23	1517		0.8	241	23	1291		0.8	464	23	1507		0.8	0	24	1892		0.8	0	23	1640
0.817	58	24	0		0.817	0	23	0		0.817	0	23	1624		0.817	0	23	1597		0.817	400	103	123600		0.817	0	23	1597		0.817	23	23	1578		0.817	669	23	341		0.817	0	24	0		0.817	0	23	0
0.833	47	24	1377		0.833	0	23	695		0.833	0	23	1624		0.833	0	23	2240		0.833	380	103	0		0.833	0	23	2240		0.833	0	23	788		0.833	633	23	1183		0.833	0	24	0		0.833	0	23	328
0.85	36	24	1879		0.85	0	23	560		0.85	0	23	1145		0.85	0	23	963		0.85	355	103	42200		0.85	0	23	963		0.85	0	23	227		0.85	600	23	0		0.85	0	24	824		0.85	0	23	1455
0.867	27	24	0		0.867	0	23	697		0.867	0	23	1790		0.867	0	23	1845		0.867	331	103	8557		0.867	0	23	1845		0.867	0	23	0		0.867	571	23	2440		0.867	0	24	0		0.867	0	23	1388
0.883	22	24	0		0.883	0	23	0		0.883	0	23	3328		0.883	0	23	441		0.883	315	103	0		0.883	0	23	441		0.883	0	23	191		0.883	547	23	0		0.883	0	24	0		0.883	0	23	732
0.9	24	24	1323		0.9	0	23	1151		0.9	0	23	566		0.9	0	23	1049		0.9	309	103	823		0.9	0	23	1049		0.9	0	23	1492		0.9	528	23	1740		0.9	0	24	784		0.9	0	23	1204
0.917	30	24	1688		0.917	0	24	241		0.917	0	23	1235		0.917	0	23	581		0.917	312	103	0		0.917	0	23	581		0.917	0	24	0		0.917	513	23	2979		0.917	0	24	0		0.917	0	23	3023
0.933	37	24	0		0.933	0	24	722		0.933	0	24	2571		0.933	0	24	360		0.933	321	104	1591		0.933	0	24	360		0.933	0	24	0		0.933	499	24	556		0.933	0	24	716		0.933	0	24	2475
0.95	42	24	1161		0.95	0	24	133		0.95	0	24	602		0.95	0	24	1291		0.95	333	104	2029		0.95	0	24	1291		0.95	0	24	967		0.95	486	24	449		0.95	0	24	1377		0.95	0	24	1532
0.967	46	24	568		0.967	0	24	452		0.967	0	24	447		0.967	0	24	360		0.967	345	104	0		0.967	0	24	360		0.967	0	24	525		0.967	475	24	0		0.967	0	24	0		0.967	0	24	1532
0.983	49	24	0		0.983	0	24	0		0.983	0	24	465		0.983	0	24	1076		0.983	356	104	823		0.983	0	24	1076		0.983	0	24	417		0.983	464	24	0		0.983	0	24	0		0.983	0	24	0
1	51	24	0		1	0	24	670		1	0	24	155		1	0	24	1872		1	365	104	0		1	0	24	1872		1	0	24	489		1	455	24	3462		1	0	25	285		1	0	24	0
1.017	53	24	365		1.017	0	24	508		1.017	0	24	1693		1017	0	24	441		1.017	374	104	0		1.017	0	24	441		1.017	0	24	0		1.017	445	24	0		1.017	0	25	3039		1.017	0	24	3207
1.033	53	25	0		1.033	0	24	614		1.033	0	24	1485		1033	0	24	1894		1.033	386	104	2157		1.033	0	24	1894		1.033	0	24	0		1.033	436	24	1183		1.033	0	25	0		1.033	0	24	1271
1.05	53	25	3956		1.05	0	24	187		1.05	0	24	346		1.05	0	24	221		1.05	402	104	0		1.05	0	24	221		1.05	0	24	813		1.05	429	24	627		1.05	0	25	0		1.05	0	24	979
1.067	52	25	311		1.067	0	24	187		1.067	0	24	1229		1067	0	24	662		1.067	421	104	3437		1.067	0	24	662		1.067	0	24	227		1.067	425	24	627		1.067	0	25	285		1.067	0	24	400
1.083	51	25	676		1.083	0	24	1365		1.083	0	24	1175		1083	0	24	2051		1.083	441	104	0		1.083	0	24	2051		1.083	0	24	0		1.083	421	24	1705		1.083	0	25	0		1.083	0	24	840
1.1	48	25	0		1.1	0	24	133		1.1	0	24	1449		1.1	0	24	2739		1.1	459	104	0		1.1	0	24	2739		1.1	0	24	1888		1.1	411	24	0		1.1	0	25	338		1.1	0	24	1020
1.117	43	25	1053		1.117	0	24	0		1.117	0	24	1015		1117	0	24	1044		1.117	467	104	4442		1.117	0	24	1044		1.117	0	24	1111		1.117	390	24	556		1.117	0	25	392		1.117	0	24	2250
1.133	35	25	0		1.133	0	24	911		1.133	0	24	1031		1133	0	24	1624		1.133	458	104	0		1.133	0	24	1624		1.133	0	24	334		1.133	355	24	843		1.133	0	25	784		1.133	0	24	764
1.15	23	25	0		1.15	0	24	1175		1.15	0	24	1819		1.15	0	24	2110		1.15	428	104	4132		1.15	0	24	2110		1.15	0	24	1575		1.15	311	24	287		1.15	0	25	1123		1.15	0	24	2142
1.167	13	25	1538		1.167	0	25	589		1.167	0	24	1660		1167	0	24	1877		1.167	388	105	0		1.167	0	24	1877		1.167	0	25	1086		1.167	268	24	0		1.167	0	25	2622		1.167	0	24	1020
1.183	7	25	0		1.183	0	25	0		1.183	0	25	548		1183	0	25	1318		1.183	351	105	0		1.183	0	25	1318		1.183	0	25	1852		1.183	235	25	1237		1.183	0	25	0		1.183	0	25	912
1.2	5	25	311		1.2	0	25	508		1.2	0	25	1437		1.2	0	25	1044		1.2	328	105	951		1.2	0	25	1044		1.2	0	25	478		1.2	212	25	897		1.2	0	25	0		1.2	0	25	1860
1.217	6	25	0		1.217	0	25	428		1.217	0	25	1060		1217	0	25	2029		1.217	319	105	3108		1.217	0	25	2029		1.217	0	25	298		1.217	197	25	2386		1.217	0	25	500		1.217	0	25	1999
1.233	7	25	1364		1.233	0	25	0		1.233	0	25	1808		1233	0	25	581		1.233	318	105	0		1.233	0	25	581		1.233	0	25	561		1.233	185	25	341		1.233	0	25	285		1.233	0	25	692
1.25	7	25	0		1.25	0	25	1203		1.25	0	25	2363		1.25	0	25	1786		1.25	320	105	0		1.25	0	25	1786		1.25	0	25	0		1.25	176	25	2764		1.25	0	26	392		1.25	0	25	1172
1.267	7	25	257		1.267	0	25	695		1.267	0	25	1341		1267	0	25	1049		1.267	324	105	137500		1.267	0	25	1049		1.267	0	25	1039		1.267	170	25	341		1.267	0	26	0		1.267	0	25	732
1.283	6	26	0		1.283	0	25	133		1.283	0	25	1020		1283	0	25	2411		1.283	330	105	0		1.283	0	25	2411		1.283	0	25	669		1.283	166	25	843		1.283	0	26	285		1.283	0	25	404
1.3	4	26	0		1.3	0	25	641		1.3	0	25	1496		1.3	0	25	2195		1.3	336	105	0		1.3	0	25	2195		1.3	0	25	227		1.3	163	25	556		1.3	0	26	623		1.3	0	25	2147
1.317	0	26	5225		1.317	0	25	454		1.317	0	25	1581		1317	0	25	1372		1.317	339	105	695		1.317	0	25	1372		1.317	0	25	813		1.317	156	25	1453		1.317	0	26	1539		1.317	0	25	1424
1.333	0	26	892		1.333	0	25	1633		1.333	0	25	1940		1333	0	25	0		1.333	338	105	0		1.333	0	25	0		1.333	0	25	561		1.333	149	25	1597		1.333	0	26	0		1.333	0	25	1527
1.35	0	26	311		1.35	0	25	749		1.35	0	25	853		1.35	0	25	667		1.35	334	106	2285		1.35	0	25	667		1.35	0	25	0		1.35	141	25	1524		1.35	0	26	2147		1.35	0	25	0
1.367	0	26	0		1.367	0	25	882		1.367	0	25	447		1367	0	25	527		1.367	330	106	0		1.367	0	25	527		1.367	0	25	849		1.367	134	25	1436		1.367	0	26	0		1.367	0	25	1455
1.383	0	26	0		1.383	0	25	0		1.383	0	25	1401		1383	0	25	1130		1.383	329	106	1207		1.383	0	25	1130		1.383	0	25	227		1.383	127	25	449		1.383	0	26	0		1.383	0	25	512
1.4	0	26	1107		1.4	0	25	589		1.4	0	25	995		1.4	0	25	1228		1.4	331	106	1079		1.4	0	25	1228		1.4	0	25	1708		1.4	118	25	2386		1.4	0	26	2069		1.4	0	25	1639
1.417	0	26	1107		1.417	0	25	187		1.417	0	25	1074		1417	0	25	576		1.417	335	106	0		1.417	0	25	576		1.417	0	25	633		1.417	108	25	0		1.417	0	26	0		1.417	0	25	1307
1.433	0	26	257		1.433	0	26	0		1.433	0	25	1819		1433	0	25	1620		1.433	338	106	0		1.433	0	25	1620		1.433	0	26	298		1.433	100	25	341		1.433	0	26	1862		1.433	0	25	0
1.45	0	26	257		1.45	0	26	268		1.45	0	26	2405		1.45	0	26	1544		1.45	337	106	823		1.45	0	26	1544		1.45	0	26	191		1.45	91	26	1059		1.45	0	26	1269		1.45	0	26	0
1.467	0	27	0		1.467	0	26	133		1.467	0	26	1359		1467	0	26	328		1.467	320	106	951		1.467	0	26	328		1.467	0	26	263		1.467	70	26	0		1.467	0	26	446		1.467	0	26	2516
1.483	0	27	1526		1.483	0	26	562		1.483	0	26	1348		1483	0	26	1416		1.483	267	106	0		1.483	0	26	1416		1.483	0	26	1553		1.483	17	26	1705		1.483	0	26	0		1.483	0	26	2394
1.5	0	27	946		1.5	0	26	616		1.5	0	26	2392		1.5	0	26	2061		1.5	148	106	2925		1.5	0	26	2061		1.5	0	26	1374		1.5	0	26	341		1.5	0	27	0		1.5	0	26	764
1.517	0	27	0		1.517	0	26	0		1.517	0	26	1958		1517	0	26	414		1.517	0	106	0		1.517	0	26	414		1.517	0	26	777		1.517	0	26	1274		1.517	0	27	1216		1.517	0	26	0
1.533	0	27	1903		1.533	0	26	1448		1.533	0	26	501		1533	0	26	2631		1.533	0	106	0		1.533	0	26	2631		1.533	0	26	1385		1.533	0	26	0		1.533	0	27	0		1.533	0	26	948
1.55	0	27	892		1.55	0	26	401		1.55	0	26	620		1.55	0	26	1642		1.55	0	106	823		1.55	0	26	1642		1.55	0	26	442		1.55	0	26	2208		1.55	0	27	0		1.55	0	26	2183
1.567	0	27	365		1.567	0	26	778		1.567	0	26	973		1567	0	26	1210		1.567	0	106	4461		1.567	0	26	1210		1.567	0	26	370		1.567	0	26	3050		1.567	0	27	1162		1.567	0	26	1604
1.583	0	27	0		1.583	0	26	508		1.583	0	26	584		1583	0	26	1135		1.583	0	106	2669		1.583	0	26	1135		1.583	0	26	1614		1.583	0	26	735		1.583	0	27	500		1.583	0	26	656
1.6	0	27	0		1.6	0	26	187		1.6	0	26	2028		1.6	0	26	796		1.6	0	106	75120		1.6	0	26	796		1.6	0	26	752		1.6	0	26	2710		1.6	0	27	2607		1.6	0	26	1563
1.617	0	27	946		1.617	0	26	668		1.617	0	26	1671		1617	0	26	1598		1.617	0	107	35110		1.617	0	26	1598		1.617	0	26	992		1.617	0	26	2440		1.617	0	27	0		1.617	0	26	0
1.633	0	27	2106		1.633	0	26	1205		1.633	0	26	2266		1633	0	26	2362		1.633	0	107	0		1.633	0	26	2362		1.633	0	26	453		1.633	0	26	2117		1.633	0	27	0		1.633	0	26	220
1.65	0	27	1000		1.65	0	26	1794		1.65	0	26	2075		1.65	0	26	1840		1.65	0	107	0		1.65	0	26	1840		1.65	0	26	298		1.65	0	26	1220		1.65	0	27	1431		1.65	0	26	220
1.667	0	27	1418		1.667	0	26	0		1.667	0	26	1532		1667	0	26	2330		1.667	0	107	3309		1.667	0	26	2330		1.667	0	26	669		1.667	0	26	0		1.667	0	27	0		1.667	0	26	2331
1.683	0	27	1215		1.683	0	27	697		1.683	0	26	1098		1683	0	26	1210		1.683	0	107	0		1.683	0	26	1210		1.683	0	27	0		1.683	0	26	1382		1.683	0	27	0		1.683	0	26	1711
1.7	0	28	473		1.7	0	27	508		1.7	0	27	3218		1.7	0	27	1840		1.7	0	107	0		1.7	0	27	1840		1.7	0	27	1898		1.7	0	27	2494		1.7	0	27	1108		1.7	0	27	764
1.717	0	28	0		1.717	0	27	1363		1.717	0	27	2547		1717	0	27	662		1.717	0	107	1773		1.717	0	27	662		1.717	0	27	561		1.717	191	27	843		1.717	0	27	392		1.717	0	27	3198
1.733	0	28	1203		1.733	0	27	990		1.733	0	27	1671		1733	0	27	1098		1.733	0	107	0		1.733	0	27	1098		1.733	0	27	0		1.733	944	27	0		1.733	0	28	338		1.733	0	27	404
1.75	0	28	0		1.75	0	27	160		1.75	0	27	1520		1.75	0	27	985		1.75	0	107	1645		1.75	0	27	985		1.75	0	27	741		1.75	1627	27	341		1.75	0	28	0		1.75	0	27	292
1.767	0	28	0		1.767	0	27	641		1.767	0	27	1783		1767	0	27	0		1.767	0	107	0		1.767	0	27	0		1.767	0	27	227		1.767	2110	27	1793		1.767	0	28	662		1.767	0	27	804
1.783	0	28	1161		1.783	0	27	1475		1.783	0	27	2201		1783	0	27	2497		1.783	0	107	0		1.783	0	27	2497		1.783	0	27	227		1.783	2258	27	3300		1.783	0	28	0		1.783	0	27	584
1.8	0	28	568		1.8	0	27	0		1.8	0	27	1013		1.8	0	27	2281		1.8	0	107	1207		1.8	0	27	2281		1.8	0	27	0		1.8	1949	27	1544		1.8	0	28	0		1.8	0	27	1276
1.817	0	28	0		1.817	0	27	374		1.817	0	27	1581		1817	0	27	1830		1.817	0	107	0		1.817	0	27	1830		1.817	0	27	1625		1.817	1101	27	789		1.817	0	28	285		1.817	0	27	881
1.833	0	28	0		1.833	0	27	401		1.833	0	27	1294		1833	0	27	1017		1.833	0	108	0		1.833	0	27	1017		1.833	0	27	0		1.833	0	27	341		1.833	0	28	0		1.833	0	27	0
1.85	0	28	311		1.85	0	27	241		1.85	0	27	530		1.85	0	27	414		1.85	0	108	2157		1.85	0	27	414		1.85	0	27	705		1.85	0	27	0		1.85	0	28	446		1.85	0	27	2066
1.867	0	28	0		1.867	0	27	1149		1.867	0	27	119		1867	0	27	2754		1.867	0	108	0		1.867	0	27	2754		1.867	0	27	227		1.867	0	27	681		1.867	0	28	1230		1.867	0	27	0
1.883	0	28	0		1.883	0	27	859		1.883	0	27	202		1883	0	27	963		1.883	0	108	0		1.883	0	27	963		1.883	0	27	525		1.883	0	27	287		1.883	0	28	0		1.883	0	27	220
1.9	0	28	419		1.9	0	27	401		1.9	0	27	2104		1.9	0	27	2088		1.9	0	108	1335		1.9	0	27	2088		1.9	0	27	0		1.9	0	27	1274		1.9	0	28	1892		1.9	0	27	835
1.917	0	28	946		1.917	0	27	1042		1.917	0	27	1240		1917	0	27	167		1.917	0	108	0		1.917	0	27	167		1.917	0	27	489		1.917	0	27	664		1.917	0	28	784		1.917	0	27	2960
1.933	0	29	365		1.933	0	27	241		1.933	0	27	1801		1933	0	27	1206		1.933	0	108	1463		1.933	0	27	1206		1.933	0	27	1291		1.933	0	27	1112		1.933	649.3	28	1593		1.933	0	27	440
1.95	0	29	0		1.95	0	28	1126		1.95	0	27	1729		1.95	0	27	1076		1.95	0	108	0		1.95	0	27	1076		1.95	0	28	1852		1.95	0	27	395		1.95	2600.3	28	1069		1.95	0	27	1163
1.967	0	29	784		1.967	0	28	1149		1.967	0	28	894		1967	0	28	2024		1.967	0	108	76250		1.967	0	28	2024		1.967	0	28	381		1.967	0	28	1005		1.967	4557.2	28	392		1.967	0	28	584
1.983	0	29	1406		1.983	0	28	776		1.983	0	28	1873		1983	0	28	1588		1.983	0	108	0		1.983	0	28	1588		1.983	0	28	0		1.983	16291	28	2046		1.983	5505.6	29	1000		1.983	9927	28	2686
2	0	29	0		2	0	28	374		2	0	28	566		2	0	28	769		2	0	108	1079		2	0	28	769		2	0	28	0		2	53380	28	735		2	5476.4	29	0		2	28935	28	1276
2.017	0	29	1729		2.017	0	28	668		2.017	0	28	595		2017	0	28	1470		2.017	0	108	1079		2.017	0	28	1470		2.017	0	28	1362		2.017	86788	28	1507		2.017	5056.8	29	0		2.017	61340	28	660
2.033	0	29	0		2.033	0	28	133		2.033	0	28	1031		2033	0	28	1291		2.033	0	109	951		2.033	0	28	1291		2.033	0	28	0		2.033	92264	28	1490		2.033	4856	29	1000		2.033	91660	28	2147
2.05	0	29	0		2.05	0	28	857		2.05	0	28	649		2.05	0	28	2578		2.05	0	109	695		2.05	0	28	2578		2.05	0	28	1625		2.05	66392	28	2582		2.05	4075.2	29	0		2.05	101996	28	912
2.067	0	29	1311		2.067	0	28	587		2.067	0	28	501		2067	0	28	3347		2.067	0	109	0		2.067	0	28	3347		2.067	0	28	848		2.067	32379	28	1722		2.067	2681.7	29	1323		2.067	88504	28	1563
2.083	0	29	0		2.083	0	28	722		2.083	0	28	573		2083	0	28	1970		2.083	0	109	1901		2.083	0	28	1970		2.083	0	28	1708		2.083	29133	28	843		2.083	1200.7	29	0		2.083	63828	28	1388
2.1	0	29	0		2.1	0	28	241		2.1	0	28	739		2.1	0	28	1544		2.1	0	109	3236		2.1	0	28	1544		2.1	0	28	669		2.1	63464	28	0		2.1	91.5	29	1323		2.1	46104	28	0
2.117	0	29	2202		2.117	0	28	133		2.117	0	28	1574		2117	0	28	2712		2.117	0	109	0		2.117	0	28	2712		2.117	0	28	1481		2.117	136672	28	1345		2.117	0	29	0		2.117	34212	28	1455
2.133	0	29	311		2.133	31735	28	0		2.133	0	28	447		2133	0	28	1318		2.133	0	109	0		2.133	0	28	1318		2.133	0	29	0		2.133	192608	28	735		2.133	0	29	446		2.133	26587	28	1491
2.15	0	29	730		2.15	176496	28	1257		2.15	0	28	941		2.15	0	28	2776		2.15	0	109	2413		2.15	0	28	2776		2.15	0	29	334		2.15	187600	28	2727		2.15	0	29	1162		2.15	19936	28	2003
2.167	0	29	257		2.167	530624	28	0		2.167	0	28	1282		2167	0	28	2862		2.167	0	109	0		2.167	0	28	2862		2.167	0	29	0		2.167	124924	28	897		2.167	0	29	392		2.167	14347	28	1527
2.183	0	30	2322		2.183	1055488	28	562		2.183	0	28	393		2183	0	28	1620		2.183	0	109	0		2.183	0	28	1620		2.183	0	29	0		2.183	50744	28	0		2.183	0	29	0		2.183	11984	28	2075
2.2	0	30	257		2.2	1520064	29	560		2.2	0	28	274		2.2	0	28	1620		2.2	0	109	695		2.2	0	28	1620		2.2	0	29	1255		2.2	8734	28	556		2.2	0	29	0		2.2	14964	28	1635
2.217	0	30	1460		2.217	1605632	29	0		2.217	0	29	292		2217	0	29	500		2.217	0	109	0		2.217	0	29	500		2.217	4421	29	1744		2.217	0	29	0		2.217	0	29	1123		2.217	29824	29	1851
2.233	0	30	2770		2.233	1255360	29	0		2.233	0	29	923		2233	0	29	1593		2.233	0	110	0		2.233	0	29	1593		2.233	58168	29	1003		2.233	0	29	1291		2.233	0	30	0		2.233	65932	29	1608
2.25	0	30	0		2.25	728960	29	1123		2.25	0	29	1253		2.25	0	29	2928		2.25	0	110	1207		2.25	0	29	2928		2.25	157168	29	0		2.25	0	29	1382		2.25	0	30	0		2.25	131248	29	512
2.267	0	30	311		2.267	307824	29	1552		2.267	0	29	1848		2267	0	29	387		2.267	0	110	3620		2.267	0	29	387		2.267	241248	29	895		2.267	0	29	395		2.267	0	30	285		2.267	213904	29	0
2.283	0	30	1215		2.283	99876	29	1282		2.283	0	29	1640		2283	0	29	6196		2.283	0	110	0		2.283	0	29	6196		2.283	249232	29	417		2.283	0	29	718		2.283	0	30	0		2.283	256272	29	876
2.3	0	30	0		2.3	21195	29	801		2.3	0	29	1289		2.3	0	29	2654		2.3	0	110	0		2.3	0	29	2654		2.3	175888	29	2006		2.3	0	29	1237		2.3	0	30	1485		2.3	224352	29	2475
2.317	0	30	2268		2.317	3118	29	1629		2.317	0	29	1204		2317	0	29	796		2.317	0	110	3437		2.317	0	29	796		2.317	76844	29	1302		2.317	0	29	0		2.317	0	30	500		2.317	137568	29	1747
2.333	0	30	2430		2.333	0	29	0		2.333	0	29	1056		2333	0	29	963		2.333	0	110	695		2.333	0	29	963		2.333	16664	29	633		2.333	0	29	0		2.333	0	30	0		2.333	54300	29	1927
2.35	0	30	784		2.35	0	29	1207		2.35	0	29	1431		2.35	0	29	2573		2.35	0	110	4388		2.35	0	29	2573		2.35	0	29	1600		2.35	0	29	1328		2.35	0	30	0		2.35	9650	29	1208
2.367	0	30	1663		2.367	0	29	160		2.367	0	29	1049		2367	0	29	3041		2.367	0	110	3620		2.367	0	29	3041		2.367	0	29	227		2.367	0	29	1345		2.367	0	30	784		2.367	0	29	2219
2.383	0	30	0		2.383	0	29	481		2.383	0	29	1300		2383	0	29	1872		2.383	0	110	328800		2.383	0	29	1872		2.383	0	29	0		2.383	0	29	735		2.383	0	30	1230		2.383	0	29	220
2.4	0	30	0		2.4	0	29	612		2.4	0	29	872		2.4	0	29	2218		2.4	0	110	3821		2.4	0	29	2218		2.4	0	30	705		2.4	0	29	1382		2.4	0	30	1946		2.4	0	29	3495
2.417	0	30	365		2.417	0	29	774		2.417	0	29	912		2417	0	29	1296		2.417	0	110	212100		2.417	0	29	1296		2.417	0	30	0		2.417	0	29	0		2.417	0	30	838		2.417	0	29	1415
2.433	0	31	1053		2.433	0	29	1502		2.433	0	29	1258		2433	0	29	2212		2.433	0	111	352300		2.433	0	29	2212		2.433	0	30	0		2.433	0	29	0		2.433	0	30	554		2.433	0	29	1460
2.45	0	31	257		2.45	0	29	776		2.45	0	29	1754		2.45	0	29	1286		2.45	0	111	2925		2.45	0	29	1286		2.45	0	30	1183		2.45	0	29	1382		2.45	0	31	770		2.45	3597	29	364
2.467	0	31	0		2.467	0	30	214		2.467	0	29	667		2467	0	29	1426		2.467	0	111	121900		2.467	0	29	1426		2.467	0	30	741		2.467	0	29	2531		2.467	0	31	0		2.467	8341	29	1604
2.483	0	31	1999		2.483	0	30	0		2.483	0	30	1002		2483	0	30	635		2.483	217.52	111	1645		2.483	0	30	635		2.483	0	30	0		2.483	0	30	502		2.483	0	31	838		2.483	4904	30	0
2.5	0	31	527		2.5	0	30	1552		2.5	0	30	4534		2.5	0	30	468		2.5	749.72	111	0		2.5	0	30	468		2.5	0	30	813		2.5	0	30	0		2.5	0	31	2000		2.5	0	30	3643
2.517	0	31	0		2.517	0	30	857		2.517	0	30	2345		2517	0	30	1894		2.517	1409.12	111	0		2.517	0	30	1894		2.517	0	30	1039		2.517	0	30	2852		2.517	0	31	2539		2.517	0	30	220
2.533	0	31	0		2.533	0	30	1151		2.533	0	30	1484		2533	0	30	3901		2.533	1777.28	111	3620		2.533	0	30	3901		2.533	0	30	453		2.533	0	30	1237		2.533	0	31	0		2.533	0	30	512
2.55	0	31	473		2.55	0	30	1203		2.55	0	30	2268		2.55	0	30	1049		2.55	1689.12	111	0		2.55	0	30	1049		2.55	0	30	967		2.55	0	30	610		2.55	0	31	0		2.55	0	30	2758
2.567	0	31	2861		2.567	0	30	0		2.567	0	30	1247		2567	0	30	1345		2.567	1350.88	111	695		2.567	0	30	1345		2.567	0	30	227		2.567	0	30	0		2.567	0	31	1755		2.567	0	30	1896
2.583	0	31	1364		2.583	0	30	695		2.583	0	30	573		2583	0	30	2083		2.583	1113.28	111	4772		2.583	0	30	2083		2.583	0	30	1183		2.583	0	30	1597		2.583	0	31	1392		2.583	0	30	1343
2.6	0	31	0		2.6	0	30	0		2.6	0	30	1348		2.6	0	30	1022		2.6	953.48	111	108900		2.6	0	30	1022		2.6	0	30	1302		2.6	0	30	2298		2.6	0	31	392		2.6	0	30	584
2.617	0	32	1999		2.617	0	30	454		2.617	0	30	948		2617	0	30	1556		2.617	748.04	111	0		2.617	0	30	1556		2.617	0	30	0		2.617	0	30	0		2.617	0	31	0		2.617	0	30	1312
2.633	0	32	568		2.633	0	30	1176		2.633	0	30	889		2633	0	30	2163		2.633	518	111	0		2.633	0	30	2163		2.633	0	30	931		2.633	0	30	2170		2.633	0	31	392		2.633	0	30	2174
2.65	0	32	0		2.65	0	30	803		2.65	0	30	1862		2.65	0	30	882		2.65	335.28	111	13070		2.65	0	30	882		2.65	0	31	417		2.65	0	30	1130		2.65	0	31	1000		2.65	0	30	3054
2.667	0	32	568		2.667	0	30	774		2.667	0	30	0		2667	0	30	1642		2.667	240.04	111	0		2.667	0	30	1642		2.667	0	31	0		2.667	0	30	502		2.667	0	31	1662		2.667	0	30	2367
2.683	0	32	1053		2.683	0	30	295		2.683	0	30	1258		2683	0	30	1372		2.683	215.05	112	7130		2.683	0	30	1372		2.683	0	31	1492		2.683	0	30	341		2.683	0	31	892		2.683	0	30	400
2.7	0	32	311		2.7	0	30	0		2.7	0	30	1949		2.7	0	30	2916		2.7	4375.8	112	10550		2.7	0	30	2916		2.7	0	31	1039		2.7	0	30	0		2.7	0	32	0		2.7	0	30	768
2.717	0	32	0		2.717	0	31	401		2.717	0	30	919		2717	26541	30	2433		2.717	3999.4	112	5741		2.717	26541	30	2433		2.717	0	31	191		2.717	0	31	0		2.717	0	32	1177		2.717	0	30	1716
2.733	0	32	946		2.733	0	31	0		2.733	0	31	800		2733	131792	31	3707		2.733	5748.4	112	63250		2.733	131792	31	3707		2.733	0	31	1014		2.733	0	31	1901		2.733	0	32	0		2.733	0	31	1159
2.75	0	32	365		2.75	0	31	133		2.75	1076	31	1240		2.75	347424	31	1066		2.75	20356.8	112	0		2.75	347424	31	1066		2.75	0	31	381		2.75	0	31	1328		2.75	0	32	0		2.75	0	31	1460
2.767	0	32	0		2.767	0	31	374		2.767	3013	31	1390		2767	659776	31	1130		2.767	57148.8	112	0		2.767	659776	31	1130		2.767	0	31	442		2.767	0	31	0		2.767	0	32	946		2.767	0	31	696
2.783	0	32	987		2.783	0	31	695		2.783	0	31	1628		2783	852928	31	689		2.783	123443	112	695		2.783	852928	31	689		2.783	0	31	0		2.783	0	31	556		2.783	0	32	1515		2.783	0	31	2183
2.8	0	32	365		2.8	0	31	641		2.8	0	31	984		2.8	785920	31	990		2.8	181018	112	131600		2.8	785920	31	990		2.8	0	31	2150		2.8	0	31	843		2.8	0	32	338		2.8	0	31	1603
2.817	0	32	676		2.817	0	31	374		2.817	0	31	674		2817	505184	31	554		2.817	192346	112	2011000		2.817	505184	31	554		2.817	0	31	0		2.817	0	31	341		2.817	0	32	0		2.817	0	31	1783
2.833	0	32	0		2.833	0	31	0		2.833	0	31	757		2833	220144	31	1512		2.833	150464	112	7000000		2.833	220144	31	1512		2.833	0	31	1158		2.833	0	31	287		2.833	0	32	0		2.833	0	31	2619
2.85	0	32	311		2.85	0	31	0		2.85	0	31	1610		2.85	70572	31	3009		2.85	88451.2	112	14850000		2.85	70572	31	3009		2.85	0	31	705		2.85	0	31	1490		2.85	0	32	1323		2.85	0	31	1168
2.867	0	32	1323		2.867	0	31	2410		2.867	12087	31	2560		2867	5500	31	1943		2.867	45321.6	112	18600000		2.867	5500	31	1943		2.867	0	31	669		2.867	0	31	2744		2.867	0	32	0		2.867	0	31	912
2.883	0	33	0		2.883	0	31	1205		2.883	23129	31	955		2883	0	31	2325		2.883	20627.2	112	21110000		2.883	0	31	2325		2.883	0	31	777		2.883	0	31	1830		2.883	0	32	0		2.883	0	31	0
2.9	0	33	257		2.9	0	31	643		2.9	31405	31	620		2.9	0	31	963		2.9	11329.6	112	23820000		2.9	0	31	963		2.9	0	32	370		2.9	0	31	0		2.9	0	32	1662		2.9	0	31	548
2.917	0	33	365		2.917	0	31	535		2.917	40440	31	0		2917	0	31	635		2.917	6291.4	112	27310000		2.917	0	31	635		2.917	0	32	931		2.917	0	31	0		2.917	0	33	0		2.917	0	31	292
2.933	0	33	0		2.933	0	31	347		2.933	112888	31	2311		2933	0	31	877		2.933	3428.4	112	31610000		2.933	0	31	877		2.933	0	32	0		2.933	0	31	897		2.933	0	33	0		2.933	0	31	1752
2.95	0	33	892		2.95	0	31	803		2.95	271760	31	955		2.95	0	31	693		2.95	1481.6	113	26620000		2.95	0	31	693		2.95	0	32	752		2.95	0	31	0		2.95	0	33	1892		2.95	0	31	3315
2.967	0	33	1514		2.967	0	32	1015		2.967	595008	31	1109		2967	0	31	1701		2.967	358.8	113	26900000		2.967	0	31	1701		2.967	0	32	0		2.967	0	32	1615		2.967	0	33	1269		2.967	0	31	1343
2.983	0	33	1203		2.983	0	32	828		2.983	882496	32	883		2983	0	32	1323		2.983	0	113	33180000		2.983	0	32	1323		2.983	0	32	1337		2.983	0	32	2349		2.983	0	33	392		2.983	0	32	184
3	0	33	0		3	0	32	778		3	930112	32	1480		3	0	32	3122		3	0	113	27090000		3	0	32	3122		3	0	32	1230		3	0	32	0		3	0	33	0		3	0	32	3778
3.017	0	33	1257		3.017	0	32	1846		3.017	705216	32	2475		3017	0	32	3418		3.017	0	113	29050000		3.017	0	32	3418		3.017	0	32	741		3.017	0	32	897		3.017	0	33	0		3.017	0	32	440
3.033	0	33	1364		3.033	0	32	641		3.033	372832	32	3068		3033	0	32	1840		3.033	0	113	24670000		3.033	0	32	1840		3.033	0	32	191		3.033	0	32	0		3.033	0	33	892		3.033	0	32	1096
3.05	19556	33	311		3.05	0	32	1392		3.05	172288	32	1649		3.05	0	32	1259		3.05	0	113	25700000		3.05	0	32	1259		3.05	0	32	298		3.05	0	32	0		3.05	0	33	1162		3.05	0	32	1060
3.067	114708	33	0		3.067	0	32	724		3.067	62652	32	483		3067	0	32	2142		3.067	0	113	27180000		3.067	0	32	2142		3.067	0	32	0		3.067	0	32	5561		3.067	0	33	0		3.067	0	32	1168
3.083	298256	33	419		3.083	0	32	401		3.083	30385	32	1426		3083	0	32	1872		3.083	0	113	23270000		3.083	0	32	1872		3.083	0	32	525		3.083	0	32	627		3.083	0	33	0		3.083	0	32	1671
3.1	511184	33	0		3.1	0	32	587		3.1	17737	32	1282		3.1	0	32	2029		3.1	0	113	26250000		3.1	0	32	2029		3.1	0	32	1219		3.1	0	32	0		3.1	0	33	338		3.1	0	32	292
3.117	605376	33	730		3.117	0	32	454		3.117	17261	32	292		3117	0	32	936		3.117	0	113	21300000		3.117	0	32	936		3.117	0	32	705		3.117	0	32	1059		3.117	0	33	0		3.117	0	32	1819
3.133	513904	34	0		3.133	0	32	1257		3.133	26070	32	256		3133	0	32	662		3.133	0	113	17040000		3.133	0	32	662		3.133	0	32	417		3.133	0	32	556		3.133	0	34	0		3.133	0	32	1419
3.15	307984	34	784		3.15	0	32	1280		3.15	30706	32	1967		3.15	0	32	2438		3.15	0	113	14660000		3.15	0	32	2438		3.15	0	32	1409		3.15	0	32	681		3.15	0	34	731		3.15	0	32	660
3.167	130444	34	1891		3.167	0	32	965		3.167	23985	32	202		3167	0	32	2249		3.167	0	113	10110000		3.167	0	32	2249		3.167	0	33	1374		3.167	0	32	1059		3.167	0	34	0		3.167	0	32	440
3.183	41944	34	0		3.183	0	32	2892		3.183	8012	32	191		3183	0	32	1921		3.183	0	113	4471000		3.183	0	32	1921		3.183	0	33	227		3.183	0	32	1776		3.183	0	34	1015		3.183	0	32	3090
3.2	11124	34	0		3.2	0	32	882		3.2	0	32	1002		3.2	0	32	1291		3.2	0	114	2696000		3.2	0	32	1291		3.2	0	33	1600		3.2	0	32	1436		3.2	0	34	0		3.2	0	32	0
3.217	6191	34	1149		3.217	0	32	722		3.217	0	32	584		3217	0	32	1539		3.217	0	114	1929000		3.217	0	32	1539		3.217	0	33	263		3.217	0	32	0		3.217	0	34	1269		3.217	0	32	220
3.233	710	34	1796		3.233	0	33	909		3.233	0	32	1384		3233	0	32	2227		3.233	0	114	2011000		3.233	0	32	2227		3.233	0	33	561		3.233	0	33	1059		3.233	0	34	623		3.233	0	32	988
3.25	0	34	1717		3.25	0	33	0		3.25	0	33	346		3.25	0	33	4030		3.25	0	114	1028000		3.25	0	33	4030		3.25	0	33	0		3.25	0	33	449		3.25	0	34	0		3.25	0	33	1608
3.267	0	34	0		3.267	0	33	0		3.267	0	33	393		3267	0	33	1679		3.267	0	114	1423000		3.267	0	33	1679		3.267	0	33	848		3.267	0	33	1884		3.267	0	34	554		3.267	0	33	1312
3.283	0	34	2699		3.283	0	33	1311		3.283	0	33	245		3283	0	33	1125		3.283	0	114	1038000		3.283	0	33	1125		3.283	0	33	0		3.283	0	33	610		3.283	0	34	2593		3.283	0	33	548
3.3	0	34	365		3.3	0	33	1338		3.3	0	33	2475		3.3	0	33	1544		3.3	0	114	1148000		3.3	0	33	1544		3.3	0	33	0		3.3	0	33	897		3.3	0	34	0		3.3	0	33	400
3.317	0	34	0		3.317	0	33	508		3.317	0	33	1473		3317	0	33	721		3.317	0	114	451400		3.317	0	33	721		3.317	0	33	597		3.317	0	33	1237		3.317	0	34	677		3.317	0	33	620
3.333	0	34	946		3.333	0	33	882		3.333	0	33	1869		3333	0	33	694		3.333	0	114	507800		3.333	0	33	694		3.333	0	33	2139		3.333	0	33	3408		3.333	0	34	3793		3.333	0	33	952
3.35	0	34	311		3.35	0	33	374		3.35	0	33	1599		3.35	0	33	769		3.35	0	114	557200		3.35	0	33	769		3.35	0	33	0		3.35	0	33	897		3.35	0	34	716		3.35	0	33	1716
3.367	0	34	0		3.367	0	33	401		3.367	0	33	1318		3367	0	33	1943		3.367	0	114	431300		3.367	0	33	1943		3.367	0	33	0		3.367	0	33	1059		3.367	0	34	0		3.367	0	33	2542
3.383	0	34	4441		3.383	0	33	1121		3.383	0	33	620		3383	0	33	796		3.383	0	114	469000		3.383	0	33	796		3.383	0	33	442		3.383	0	33	664		3.383	0	34	1162		3.383	0	33	3917
3.4	0	35	581		3.4	0	33	1232		3.4	0	33	1253		3.4	0	33	2722		3.4	0	114	226900		3.4	0	33	2722		3.4	0	33	0		3.4	0	33	1059		3.4	0	35	1892		3.4	0	33	1711
3.417	0	35	2849		3.417	0	33	133		3.417	0	33	584		3417	0	33	823		3.417	0	114	825300		3.417	0	33	823		3.417	0	34	191		3.417	0	33	1112		3.417	0	35	1662		3.417	0	33	3598
3.433	0	35	1107		3.433	0	33	374		3.433	0	33	1658		3433	0	33	2066		3.433	0	114	468100		3.433	0	33	2066		3.433	0	34	741		3.433	0	33	735		3.433	0	35	0		3.433	0	33	800
3.45	0	35	365		3.45	0	33	882		3.45	0	33	1300		3.45	0	33	941		3.45	0	114	114000		3.45	0	33	941		3.45	0	34	263		3.45	0	33	0		3.45	0	35	1000		3.45	0	33	1783
3.467	0	35	1311		3.467	0	33	0		3.467	0	33	1658		3467	0	33	850		3.467	0	115	553200		3.467	0	33	850		3.467	0	34	298		3.467	0	33	1668		3.467	0	35	0		3.467	0	33	620
3.483	0	35	0		3.483	0	34	187		3.483	0	33	1372		3483	0	33	742		3.483	0	115	234100		3.483	0	33	742		3.483	0	34	1410		3.483	0	34	0		3.483	0	35	0		3.483	0	33	3310
3.5	0	35	892		3.5	0	34	133		3.5	0	34	454		3.5	0	34	1210		3.5	0	115	219700		3.5	0	34	1210		3.5	0	34	0		3.5	0	34	897		3.5	0	35	285		3.5	0	34	1891
3.517	0	35	1000		3.517	0	34	616		3.517	0	34	1044		3517	0	34	2815		3.517	0	115	134500		3.517	0	34	2815		3.517	0	34	669		3.517	0	34	1183		3.517	0	35	1353		3.517	0	34	1967
3.533	0	35	1485		3.533	0	34	320		3.533	0	34	2262		3533	0	34	2244		3.533	0	115	251300		3.533	0	34	2244		3.533	0	34	0		3.533	0	34	2386		3.533	0	35	1054		3.533	0	34	1024
3.55	0	35	0		3.55	0	34	133		3.55	0	34	2747		3.55	0	34	662		3.55	0	115	367500		3.55	0	34	662		3.55	0	34	1434		3.55	0	34	502		3.55	0	35	1892		3.55	0	34	0
3.567	0	35	0		3.567	0	34	936		3.567	0	34	894		3567	0	34	441		3.567	0	115	434600		3.567	0	34	441		3.567	0	34	1075		3.567	0	34	1632		3.567	0	35	1216		3.567	0	34	620
3.583	0	35	1431		3.583	0	34	401		3.583	0	34	1819		3583	0	34	2039		3.583	0	115	445500		3.583	0	34	2039		3.583	0	34	920		3.583	0	34	556		3.583	0	35	0		3.583	0	34	512
3.6	0	35	0		3.6	0	34	587		3.6	0	34	804		3.6	0	34	3670		3.6	0	115	367600		3.6	0	34	3670		3.6	0	34	370		3.6	0	34	1739		3.6	0	35	623		3.6	0	34	912
3.617	0	35	1903		3.617	0	34	801		3.617	0	34	1318		3617	0	34	2308		3.617	0	115	376700		3.617	0	34	2308		3.617	0	34	1816		3.617	0	34	664		3.617	0	36	0		3.617	0	34	0
3.633	0	36	0		3.633	0	34	133		3.633	0	34	465		3633	0	34	2622		3.633	0	115	187000		3.633	0	34	2622		3.633	0	34	0		3.633	0	34	395		3.633	0	36	0		3.633	0	34	548
3.65	0	36	0		3.65	0	34	776		3.65	0	34	1103		3.65	0	34	3518		3.65	0	115	150700		3.65	0	34	3518		3.65	0	34	525		3.65	0	34	3552		3.65	0	36	892		3.65	0	34	2547
3.667	0	36	784		3.667	0	34	1043		3.667	0	34	1204		3667	0	34	522		3.667	0	115	5265		3.667	0	34	522		3.667	0	34	191		3.667	0	34	1166		3.667	0	36	0		3.667	0	34	692
3.683	0	36	0		3.683	0	34	376		3.683	0	34	1354		3683	0	34	1066		3.683	0	115	161800		3.683	0	34	1066		3.683	0	35	3012		3.683	0	34	2942		3.683	0	36	1216		3.683	0	34	1563
3.7	0	36	689		3.7	0	34	266		3.7	0	34	1624		3.7	0	34	1291		3.7	0	115	62550		3.7	0	34	1291		3.7	0	35	1780		3.7	0	34	0		3.7	0	36	2108		3.7	0	34	1527
3.717	0	36	0		3.717	0	34	0		3.717	0	34	1006		3717	0	34	985		3.717	0	115	101300		3.717	0	34	985		3.717	0	35	298		3.717	0	34	2763		3.717	0	36	608		3.717	0	34	943
3.733	0	36	1754		3.733	0	34	1579		3.733	0	34	2100		3733	0	34	3477		3.733	0	116	3492		3.733	0	34	3477		3.733	0	35	1075		3.733	0	34	0		3.733	0	36	623		3.733	0	34	876
3.75	0	36	0		3.75	0	35	988		3.75	0	34	2275		3.75	0	34	1453		3.75	0	116	12010		3.75	0	34	1453		3.75	0	35	514		3.75	0	35	0		3.75	0	36	0		3.75	0	34	656
3.767	0	36	2795		3.767	0	35	133		3.767	0	35	1175		3767	0	35	2492		3.767	0	116	695		3.767	0	35	2492		3.767	0	35	777		3.767	0	35	951		3.767	0	36	0		3.767	0	35	984
3.783	0	36	1526		3.783	0	35	666		3.783	0	35	1413		3783	0	35	850		3.783	0	116	212400		3.783	0	35	850		3.783	0	35	489		3.783	0	35	2710		3.783	0	36	2808		3.783	0	35	1460
3.8	0	36	1568		3.8	0	35	695		3.8	0	35	871		3.8	0	35	909		3.8	0	116	190700		3.8	0	35	909		3.8	0	35	824		3.8	0	35	29190		3.8	0	36	1808		3.8	0	35	548
3.817	0	36	1891		3.817	0	35	643		3.817	0	35	566		3817	0	35	2416		3.817	0	116	1517		3.817	0	35	2416		3.817	0	35	0		3.817	0	35	287		3.817	0	36	662		3.817	0	35	620
3.833	0	36	838		3.833	0	35	374		3.833	0	35	2129		3833	0	35	2034		3.833	0	116	10820		3.833	0	35	2034		3.833	0	35	1733		3.833	0	35	0		3.833	0	36	0		3.833	0	35	835
3.85	0	36	838		3.85	0	35	828		3.85	0	35	3117		3.85	0	35	1678		3.85	0	116	542200		3.85	0	35	1678		3.85	0	35	1111		3.85	0	35	610		3.85	0	37	0		3.85	0	35	548
3.867	0	36	0		3.867	0	35	0		3.867	0	35	972		3867	0	35	4601		3.867	0	116	907400		3.867	0	35	4601		3.867	0	35	561		3.867	0	35	843		3.867	0	37	770		3.867	0	35	1824
3.883	0	37	0		3.883	0	35	133		3.883	0	35	1330		3883	0	35	1938		3.883	0	116	1128000		3.883	0	35	1938		3.883	0	35	1827		3.883	0	35	0		3.883	0	37	1608		3.883	0	35	1635
3.9	0	37	879		3.9	0	35	722		3.9	0	35	1550		3.9	0	35	1862		3.9	0	116	1323000		3.9	0	35	1862		3.9	0	35	1409		3.9	0	35	1166		3.9	0	37	676		3.9	0	35	2367
3.917	0	37	419		3.917	0	35	828		3.917	0	35	1008		3917	0	35	1260		3.917	0	116	2027000		3.917	0	35	1260		3.917	0	35	597		3.917	0	35	0		3.917	0	37	0		3.917	0	35	1599
3.933	0	37	419		3.933	0	35	0		3.933	0	35	2405		3933	0	35	2707		3.933	0	116	1438000		3.933	0	35	2707		3.933	0	36	1445		3.933	0	35	1759		3.933	0	37	500		3.933	0	35	548
3.95	0	37	838		3.95	0	35	508		3.95	0	35	1294		3.95	0	35	1431		3.95	0	116	2260000		3.95	0	35	1431		3.95	0	36	442		3.95	0	35	772		3.95	0	37	2000		3.95	0	35	2475
3.967	0	37	365		3.967	0	35	1554		3.967	0	35	919		3967	0	35	1936		3.967	0	116	2288000		3.967	0	35	1936		3.967	0	36	263		3.967	0	35	0		3.967	0	37	0		3.967	0	35	2102
3.983	0	37	1418		3.983	0	35	214		3.983	0	35	2655		3983	0	35	3381		3.983	0	117	1929000		3.983	0	35	3381		3.983	0	36	0		3.983	0	36	0		3.983	0	37	446		3.983	0	35	800
4	0	37	0		4	0	36	214		4	0	35	1024		4	0	35	1980		4	0	117	1767000		4	0	35	1980		4	0	36	478		4	0	36	4037		4	0	37	500		4	0	35	0
4.017	0	37	0		4.017	0	36	909		4.017	0	36	1109		4017	0	36	2276		4.017	0	117	1099000		4.017	0	36	2276		4.017	0	36	191		4.017	0	36	1005		4.017	0	37	0		4.017	0	36	1056
4.033	0	37	1621		4.033	0	36	214		4.033	0	36	602		4033	0	36	855		4.033	0	117	2241000		4.033	0	36	855		4.033	0	36	1481		4.033	0	36	0		4.033	0	37	554		4.033	0	36	2336
4.05	0	37	0		4.05	0	36	160		4.05	0	36	1682		4.05	0	36	2538		4.05	0	117	1396000		4.05	0	36	2538		4.05	0	36	0		4.05	0	36	0		4.05	0	37	1269		4.05	0	36	2542
4.067	0	37	311		4.067	0	36	749		4.067	0	36	1985		4067	0	36	1985		4.067	0	117	1752000		4.067	0	36	1985		4.067	0	36	3620		4.067	0	36	3462		4.067	0	37	3039		4.067	0	36	2399
4.083	0	37	3322		4.083	0	36	241		4.083	0	36	1767		4083	0	36	522		4.083	0	117	2319000		4.083	0	36	522		4.083	0	36	0		4.083	0	36	0		4.083	0	37	1446		4.083	0	36	948
4.1	0	37	0		4.1	0	36	401		4.1	0	36	2280		4.1	0	36	1291		4.1	0	117	1834000		4.1	0	36	1291		4.1	0	36	0		4.1	0	36	2477		4.1	0	38	338		4.1	0	36	3351
4.117	0	37	730		4.117	0	36	401		4.117	0	36	923		4117	0	36	1421		4.117	0	117	852100		4.117	0	36	1421		4.117	0	36	453		4.117	0	36	556		4.117	0	38	0		4.117	0	36	2511
4.133	0	38	987		4.133	0	36	2139		4.133	0	36	584		4133	0	36	833		4.133	0	117	1222000		4.133	0	36	833		4.133	0	36	705		4.133	0	36	0		4.133	0	38	0		4.133	0	36	0
4.15	0	38	0		4.15	0	36	1280		4.15	0	36	101		4.15	0	36	882		4.15	0	117	397300		4.15	0	36	882		4.15	0	36	633		4.15	0	36	627		4.15	0	38	623		4.15	0	36	0
4.167	0	38	1203		4.167	0	36	0		4.167	0	36	1181		4167	0	36	2712		4.167	0	117	1116000		4.167	0	36	2712		4.167	0	36	1266		4.167	0	36	341		4.167	0	38	4308		4.167	0	36	4433
4.183	0	38	1783		4.183	0	36	160		4.183	0	36	1498		4183	0	36	2906		4.183	0	117	1670000		4.183	0	36	2906		4.183	0	36	23700		4.183	0	36	627		4.183	0	38	338		4.183	0	36	692
4.2	0	38	1796		4.2	0	36	268		4.2	0	36	1247		4.2	0	36	2039		4.2	0	117	983000		4.2	0	36	2039		4.2	0	37	2639		4.2	0	36	502		4.2	0	38	285		4.2	0	36	1572
4.217	0	38	635		4.217	0	36	374		4.217	0	36	937		4217	0	36	1948		4.217	0	117	290500		4.217	0	36	1948		4.217	0	37	1086		4.217	0	36	0		4.217	0	38	1000		4.217	0	36	1348
4.233	0	38	1053		4.233	0	36	0		4.233	0	36	1311		4233	0	36	1646		4.233	0	117	686100		4.233	0	36	1646		4.233	0	37	1338		4.233	0	36	502		4.233	0	38	1539		4.233	0	36	620
4.25	0	38	0		4.25	0	36	1604		4.25	0	36	1473		4.25	0	36	1786		4.25	0	118	238300		4.25	0	36	1786		4.25	0	37	0		4.25	0	37	0		4.25	0	38	1108		4.25	0	36	1460
4.267	0	38	1257		4.267	0	37	0		4.267	0	36	1105		4267	0	36	3469		4.267	0	118	296000		4.267	0	36	3469		4.267	0	37	0		4.267	0	37	1112		4.267	0	38	0		4.267	0	36	220
4.283	0	38	311		4.283	0	37	722		4.283	0	37	692		4283	0	37	1017		4.283	0	118	56920		4.283	0	37	1017		4.283	0	37	705		4.283	0	37	0		4.283	0	38	554		4.283	0	37	804
4.3	0	38	0		4.3	0	37	160		4.3	0	37	1265		4.3	0	37	0		4.3	0	118	196900		4.3	0	37	0		4.3	0	37	1470		4.3	0	37	1436		4.3	0	38	1377		4.3	0	37	1563
4.317	0	38	1945		4.317	0	37	133		4.317	0	37	2661		4317	0	37	2600		4.317	362	118	89940		4.317	0	37	2600		4.317	0	37	0		4.317	0	37	0		4.317	0	38	0		4.317	0	37	2901
4.333	0	38	0		4.333	0	37	857		4.333	0	37	9151		4333	0	37	2222		4.333	1000	118	184100		4.333	0	37	2222		4.333	0	37	417		4.333	0	37	735		4.333	0	39	0		4.333	0	37	0
4.35	0	38	0		4.35	0	37	481		4.35	270	37	847		4.35	0	37	387		4.35	1638	118	96970		4.35	0	37	387		4.35	0	37	1863		4.35	0	37	502		4.35	0	39	1284		4.35	0	37	692
4.367	0	38	365		4.367	0	37	479		4.367	1015	37	490		4367	0	37	1818		4.367	2281	118	298800		4.367	0	37	1818		4.367	0	37	0		4.367	0	37	3479		4.367	0	39	0		4.367	0	37	1172
4.383	513	38	0		4.383	0	37	778		4.383	1783	37	1139		4383	0	37	3541		4.383	2926	118	114500		4.383	0	37	3541		4.383	0	37	0		4.383	0	37	789		4.383	0	39	392		4.383	0	37	1496
4.4	1263	39	622		4.4	0	37	830		4.4	2586	37	321		4.4	0	37	693		4.4	3581	118	143800		4.4	0	37	693		4.4	0	37	1866		4.4	0	37	449		4.4	0	39	1539		4.4	0	37	0
4.417	2058	39	2161		4.417	0	37	1390		4.417	3437	37	1952		4417	0	37	1867		4.417	4255	118	26130		4.417	0	37	1867		4.417	0	37	0		4.417	0	37	0		4.417	0	39	2162		4.417	0	37	1307
4.433	2909	39	3052		4.433	293	37	508		4.433	4344	37	2470		4433	675	37	662		4.433	4970	118	219500		4.433	675	37	662		4.433	160	37	0		4.433	430	37	341		4.433	0	39	892		4.433	0	37	1056
4.45	3816	39	0		4.45	1101	37	990		4.45	5309	37	1067		4.45	1650	37	0		4.45	5755	118	15510		4.45	1650	37	0		4.45	1056	38	525		4.45	1392	37	2207		4.45	41.1	39	2392		4.45	411	37	2152
4.467	4769	39	365		4.467	1974	37	1367		4.467	6328	37	591		4467	2688	37	1480		4.467	6621	118	147500		4.467	2688	37	1480		4.467	2049	38	0		4.467	2416	37	395		4.467	130.9	39	0		4.467	1309	37	656
4.483	5749	39	1053		4.483	2907	37	0		4.483	7380	37	840		4483	3770	37	4871		4.483	7567	118	270000		4.483	3770	37	4871		4.483	3122	38	489		4.483	3495	37	4145		4.483	229.1	39	2093		4.483	2291	37	220
4.5	6723	39	0		4.5	3874	37	670		4.5	8432	37	1002		4.5	4859	37	1673		4.5	8547	118	324400		4.5	4859	37	1673		4.5	4238	38	227		4.5	4596	38	735		4.5	334.5	39	446		4.5	3345	37	732
4.517	7660	39	0		4.517	4841	38	1098		4.517	9446	37	1278		4517	5915	37	2034		4.517	9509	119	249000		4.517	5915	37	2034		4.517	5348	38	884		4.517	5676	38	0		4.517	443.5	39	285		4.517	4435	37	1235
4.533	8538	39	730		4.533	5777	38	0		4.533	10393	38	692		4533	6902	38	855		4.533	10414	119	239300		4.533	6902	38	855		4.533	6413	38	1337		4.533	6699	38	2117		4.533	551.7	39	1946		4.533	5517	38	1383
4.55	9345	39	784		4.55	6663	38	562		4.55	11256	38	1217		4.55	7802	38	1673		4.55	11254	119	292800		4.55	7802	38	1673		4.55	7409	38	1614		4.55	7640	38	897		4.55	654.5	39	72230		4.55	6545	38	184
4.567	10077	39	1729		4.567	7480	38	293		4.567	12032	38	1067		4567	8608	38	1539		4.567	12037	119	2596		4.567	8608	38	1539		4.567	8324	38	1039		4.567	8489	38	0		4.567	748.6	39	180700		4.567	7486	38	2188
4.583	10735	39	83070		4.583	8217	38	374		4.583	12719	38	984		4583	9319	38	1732		4.583	12766	119	0		4.583	9319	38	1732		4.583	9156	38	0		4.583	9245	38	1005		4.583	832.3	40	309200		4.583	8323	38	984
4.6	11319	39	653500		4.6	8873	38	0		4.6	13321	38	1211		4.6	9940	38	635		4.6	13416	119	35660		4.6	9940	38	635		4.6	9904	38	1457		4.6	9911	38	502		4.6	904.8	40	288900		4.6	9048	38	768
4.617	11832	39	989200		4.617	9455	38	1421		4.617	13839	38	721		4617	10477	38	936		4.617	13958	119	158400		4.617	10477	38	936		4.617	10571	38	1363		4.617	10493	38	1220		4.617	966.6	40	711400		4.617	9666	38	4199
4.633	12277	40	942700		4.633	9973	38	0		4.633	14282	38	995		4633	10935	38	882		4.633	14394	119	1847		4.633	10935	38	882		4.633	11159	38	0		4.633	10996	38	287		4.633	1018.6	40	290200		4.633	10186	38	1882
4.65	12662	40	657000		4.65	10429	38	0		4.65	14661	38	645		4.65	11326	38	500		4.65	14757	119	7313		4.65	11326	38	500		4.65	11673	38	0		4.65	11426	38	1059		4.65	1062.3	40	210500		4.65	10623	38	2075
4.667	12994	40	1211000		4.667	10828	38	1015		4.667	14986	38	2298		4667	11660	38	360		4.667	15095	119	5028		4.667	11660	38	360		4.667	12121	38	967		4.667	11794	38	0		4.667	1099.3	40	410200		4.667	10993	38	2587
4.683	13281	40	1173000		4.683	11175	38	0		4.683	15264	38	746		4683	11948	38	1291		4.683	15415	119	0		4.683	11948	38	1291		4.683	12509	38	0		4.683	12110	38	341		4.683	1130.7	40	436200		4.683	11307	38	1347
4.7	13526	40	1346000		4.7	11475	38	374		4.7	15503	38	1402		4.7	12197	38	1727		4.7	15700	119	695		4.7	12197	38	1727		4.7	12846	38	967		4.7	12383	38	341		4.7	1157.5	40	932500		4.7	11575	38	948
4.717	13737	40	1363000		4.717	11733	38	749		4.717	15710	38	1235		4717	12415	38	495		4.717	15929	119	1207		4.717	12415	38	495		4.717	13137	39	1970		4.717	12622	38	0		4.717	1180.7	40	318900		4.717	11807	38	2039
4.733	13924	40	1030000		4.733	11957	38	0		4.733	15893	38	454		4733	12610	38	221		4.733	16104	119	5540		4.733	12610	38	221		4.733	13393	39	0		4.733	12835	38	2959		4.733	1201	40	257300		4.733	12010	38	1999
4.75	14092	40	1601000		4.75	12154	38	0		4.75	16059	38	1228		4.75	12786	38	1044		4.75	16248	119	823		4.75	12786	38	1044		4.75	13618	39	1172		4.75	13029	38	2117		4.75	1219.2	40	318700		4.75	12192	38	328
4.767	14245	40	1468000		4.767	12330	38	241		4.767	16210	38	2093		4767	12947	38	1759		4.767	16390	120	1517		4.767	12947	38	1759		4.767	13819	39	0		4.767	13206	39	1955		4.767	1236.1	40	207500		4.767	12361	38	912
4.783	14385	40	1484000		4.783	12487	39	374		4.783	16350	38	822		4783	13094	38	1264		4.783	16530	120	2413		4.783	13094	38	1264		4.783	14000	39	741		4.783	13368	39	1578		4.783	1251.7	40	148500		4.783	12517	38	2619
4.8	14514	40	1113000		4.8	12629	39	1043		4.8	16480	39	1098		4.8	13231	39	1157		4.8	16664	120	1773		4.8	13231	39	1157		4.8	14165	39	191		4.8	13517	39	395		4.8	1266.2	40	143600		4.8	12662	39	1020
4.817	14635	40	1342000		4.817	12759	39	693		4.817	16605	39	1294		4817	13362	39	2475		4.817	16785	120	1773		4.817	13362	39	2475		4.817	14319	39	992		4.817	13655	39	0		4.817	1279.4	40	90130		4.817	12794	39	1276
4.833	14749	40	707900		4.833	12882	39	1717		4.833	16723	39	2212		4833	13487	39	576		4.833	16890	120	0		4.833	13487	39	576		4.833	14464	39	4087		4.833	13785	39	897		4.833	1291.5	40	1500		4.833	12915	39	2767
4.85	14856	40	603400		4.85	12999	39	832		4.85	16839	39	901		4.85	13604	39	882		4.85	16983	120	7204		4.85	13604	39	882		4.85	14601	39	777		4.85	13908	39	0		4.85	1302.8	41	0		4.85	13028	39	292
4.867	14956	40	145500		4.867	13112	39	187		4.867	16947	39	393		4867	13714	39	1081		4.867	17069	120	3565		4.867	13714	39	1081		4.867	14729	39	0		4.867	14024	39	2332		4.867	1313.6	41	9437		4.867	13136	39	620
4.883	15048	40	118300		4.883	13217	39	454		4.883	17046	39	483		4883	13814	39	1076		4.883	17147	120	0		4.883	13814	39	1076		4.883	14846	39	1280		4.883	14132	39	341		4.883	1324.2	41	731		4.883	13242	39	984
4.9	15133	41	53110		4.9	13311	39	0		4.9	17135	39	483		4.9	13905	39	0		4.9	17221	120	0		4.9	13905	39	0		4.9	14954	39	38420		4.9	14232	39	0		4.9	1333.9	41	0		4.9	13339	39	2192
4.917	15213	41	33470		4.917	13395	39	1739		4.917	17216	39	1168		4917	13989	39	4202		4.917	17293	120	823		4.917	13989	39	4202		4.917	15052	39	2341		4.917	14326	39	395		4.917	1342.9	41	285		4.917	13429	39	1563
4.933	15292	41	73600		4.933	13475	39	589		4.933	17295	39	1336		4933	14072	39	860		4.933	17373	120	695		4.933	14072	39	860		4.933	15143	39	239800		4.933	14416	39	789		4.933	1351.3	41	446		4.933	13513	39	184
4.95	15367	41	111800		4.95	13554	39	428		4.95	17373	39	1402		4.95	14153	39	887		4.95	17465	120	2029		4.95	14153	39	887		4.95	15231	39	355100		4.95	14503	39	2619		4.95	1359.7	41	2446		4.95	13597	39	0
4.967	15435	41	0		4.967	13630	39	535		4.967	17446	39	1574		4967	14229	39	1678		4.967	17551	120	823		4.967	14229	39	1678		4.967	15317	40	451000		4.967	14585	39	15630		4.967	1367.8	41	0		4.967	13678	39	0
4.983	15499	41	2268		4.983	13701	39	10800		4.983	17512	39	6600		4983	14300	39	35150		4.983	17611	120	2541		4.983	14300	39	35150		4.983	15397	40	605900		4.983	14661	39	138700		4.983	1375.4	41	0		4.983	13754	39	1491
5	15558	41	2687		5	13765	39	381000		5	17571	39	2185		5	14364	39	52760		5	17642	120	695		5	14364	39	52760		5	15470	40	864900		5	14731	39	187900		5	1382.4	41	784		5	13824	39	8044
5.017	15615	41	36860		5.017	13825	39	563900		5.017	17627	39	170100		5017	14422	39	491200		5.017	17665	120	5412		5.017	14422	39	491200		5.017	15539	40	593100		5.017	14797	40	215800		5.017	1389	41	0		5.017	13890	39	401100
5.033	15670	41	286200		5.033	13882	40	487000		5.033	17682	39	805700		5033	14476	39	1000000		5.033	17695	121	951		5.033	14476	39	1000000		5.033	15608	40	797000		5.033	14860	40	372000		5.033	1395.1	41	0		5.033	13951	39	553000
5.05	15720	41	8412		5.05	13936	40	546300		5.05	17735	40	1089000		5.05	14528	40	862900		5.05	17733	121	0		5.05	14528	40	862900		5.05	15673	40	580000		5.05	14920	40	488500		5.05	1400.8	41	6057		5.05	14008	40	658400
5.067	15768	41	34290		5.067	13989	40	571100		5.067	17786	40	1591000		5067	14580	40	1095000		5.067	17776	121	1901		5.067	14580	40	1095000		5.067	15735	40	698700		5.067	14978	40	765200		5.067	1406.2	41	0		5.067	14062	40	524000
5.083	15814	41	29380		5.083	14040	40	595800		5.083	17834	40	1757000		5083	14631	40	1264000		5.083	17825	121	1079		5.083	14631	40	1264000		5.083	15795	40	871900		5.083	15037	40	506600		5.083	1411.5	41	285		5.083	14115	40	787200
5.1	15858	41	838		5.1	14089	40	764600		5.1	17880	40	1705000		5.1	14681	40	1192000		5.1	17882	121	95740		5.1	14681	40	1192000		5.1	15852	40	936000		5.1	15095	40	664000		5.1	1416.7	42	392		5.1	14167	40	1065000
5.117	15900	41	1257		5.117	14135	40	1043000		5.117	17925	40	1636000		5117	14728	40	1466000		5.117	17933	121	695		5.117	14728	40	1466000		5.117	15905	40	572000		5.117	15151	40	875600		5.117	1421.7	42	623		5.117	14217	40	850400
5.133	15940	41	0		5.133	14177	40	567500		5.133	17968	40	1341000		5133	14771	40	1095000		5.133	17963	121	0		5.133	14771	40	1095000		5.133	15955	40	845000		5.133	15203	40	431200		5.133	1426.5	42	0		5.133	14265	40	1178000
5.15	15977	42	0		5.15	14218	40	656100		5.15	18009	40	1589000		5.15	14812	40	1565000		5.15	17973	121	1335		5.15	14812	40	1565000		5.15	16000	40	704800		5.15	15250	40	568100		5.15	1431	42	446		5.15	14310	40	710700
5.167	16010	42	1538		5.167	14254	40	428800		5.167	18046	40	2094000		5167	14852	40	1351000		5.167	17976	121	3876		5.167	14852	40	1351000		5.167	16044	40	362400		5.167	15295	40	503000		5.167	1435	42	1000		5.167	14350	40	1043000
5.183	16041	42	1796		5.183	14289	40	441000		5.183	18080	40	1706000		5183	14888	40	1350000		5.183	17987	121	8958		5.183	14888	40	1350000		5.183	16087	40	220600		5.183	15338	40	513400		5.183	1438.7	42	1162		5.183	14387	40	596900
5.2	16071	42	0		5.2	14320	40	663600		5.2	18111	40	1507000		5.2	14923	40	1172000		5.2	18003	121	0		5.2	14923	40	1172000		5.2	16129	40	149500		5.2	15379	40	372700		5.2	1442.1	42	0		5.2	14421	40	1099000
5.217	16101	42	419		5.217	14349	40	480900		5.217	18141	40	1762000		5217	14956	40	741800		5.217	18021	121	0		5.217	14956	40	741800		5.217	16170	40	23260		5.217	15418	40	409000		5.217	1445.2	42	0		5.217	14452	40	566300
5.233	16130	42	1700		5.233	14377	40	435600		5.233	18168	40	1776000		5233	14989	40	1294000		5.233	18037	122	1207		5.233	14989	40	1294000		5.233	16210	41	191		5.233	15456	40	223400		5.233	1448.1	42	838		5.233	14481	40	615000
5.25	16159	42	0		5.25	14403	40	200200		5.25	18192	40	1215000		5.25	15020	40	659700		5.25	18050	122	0		5.25	15020	40	659700		5.25	16248	41	14110		5.25	15492	40	134600		5.25	1450.8	42	0		5.25	14508	40	643200
5.267	16186	42	730		5.267	14429	40	129400		5.267	18216	40	902300		5267	15049	40	552100		5.267	18062	122	0		5.267	15049	40	552100		5.267	16285	41	1147		5.267	15527	40	32440		5.267	1453.3	42	2147		5.267	14533	40	577300
5.283	16210	42	0		5.283	14456	40	5132		5.283	18240	40	396500		5283	15075	40	234400		5.283	18075	122	5722		5.283	15075	40	234400		5.283	16321	41	63930		5.283	15562	41	287		5.283	1455.6	42	1877		5.283	14556	40	198700
5.3	16231	42	742		5.3	14483	41	56230		5.3	18265	40	173200		5.3	15101	40	95380		5.3	18093	122	1773		5.3	15101	40	95380		5.3	16354	41	1147		5.3	15596	41	897		5.3	1458	42	1323		5.3	14580	40	73000
5.317	16254	42	1095		5.317	14511	41	50560		5.317	18291	41	64410		5317	15128	41	45840		5.317	18117	122	1901		5.317	15128	41	45840		5.317	16388	41	18310		5.317	15631	41	2494		5.317	1460.3	42	2107		5.317	14603	41	8830
5.333	16282	42	257		5.333	14538	41	34230		5.333	18319	41	74260		5333	15158	41	106100		5.333	18144	122	0		5.333	15158	41	106100		5.333	16421	41	561		5.333	15668	41	33970		5.333	1462.7	42	3078		5.333	14627	41	88670
5.35	16313	42	0		5.35	14566	41	17850		5.35	18349	41	36710		5.35	15190	41	50150		5.35	18175	122	1463		5.35	15190	41	50150		5.35	16456	41	1301		5.35	15707	41	66590		5.35	1465.2	42	1108		5.35	14652	41	73800
5.367	16346	42	257		5.367	14595	41	17870		5.367	18379	41	6807		5367	15224	41	154200		5.367	18207	122	3236		5.367	15224	41	154200		5.367	16494	41	978		5.367	15746	41	24210		5.367	1467.6	43	1000		5.367	14676	41	99700
5.383	16377	42	0		5.383	14626	41	774		5.383	18409	41	25250		5383	15259	41	44810		5.383	18237	122	823		5.383	15259	41	44810		5.383	16533	41	1219		5.383	15783	41	5620		5.383	1470.3	43	1485		5.383	14703	41	56810
5.4	16410	43	730		5.4	14660	41	11660		5.4	18441	41	65250		5.4	15296	41	39050		5.4	18266	122	1901		5.4	15296	41	39050		5.4	16576	41	25870		5.4	15821	41	20850		5.4	1473.1	43	0		5.4	14731	41	292
5.417	16446	43	1310		5.417	14697	41	2141		5.417	18477	41	51600		5417	15335	41	27600		5.417	18299	122	0		5.417	15335	41	27600		5.417	16622	41	6500		5.417	15862	41	5027		5.417	1476.6	43	0		5.417	14766	41	1168
5.433	16488	43	0		5.433	14737	41	13090		5.433	18520	41	72610		5433	15379	41	1867		5.433	18340	122	2980		5.433	15379	41	1867		5.433	16670	41	813		5.433	15910	41	32800		5.433	1480.7	43	1946		5.433	14807	41	4474
5.45	16535	43	0		5.45	14782	41	508		5.45	18568	41	85630		5.45	15430	41	29720		5.45	18389	122	1773		5.45	15430	41	29720		5.45	16719	41	1266		5.45	15965	41	1776		5.45	1485.4	43	0		5.45	14854	41	50350
5.467	16585	43	1431		5.467	14830	41	720		5.467	18615	41	27150		5467	15483	41	10940		5.467	18442	122	0		5.467	15483	41	10940		5.467	16770	41	1409		5.467	16022	41	3481		5.467	1490.6	43	0		5.467	14906	41	49060
5.483	16629	43	1269		5.483	14879	41	20920		5.483	18656	41	2230		5483	15530	41	29860		5.483	18493	123	0		5.483	15530	41	29860		5.483	16820	42	0		5.483	16072	41	502		5.483	1495.4	43	662		5.483	14954	41	21280
5.5	16662	43	0		5.5	14923	41	749		5.5	18686	41	6859		5.5	15565	41	17930		5.5	18535	123	1773		5.5	15565	41	17930		5.5	16864	42	0		5.5	16108	41	0		5.5	1499.4	43	2446		5.5	14994	41	26070
5.517	16682	43	892		5.517	14956	41	857		5.517	18706	41	14890		5517	15588	41	32480		5.517	18569	123	0		5.517	15588	41	32480		5.517	16898	42	1481		5.517	16134	41	0		5.517	1502.5	43	1054		5.517	15025	41	256
5.533	16660	43	0		5.533	14976	41	0		5.533	18683	41	11260		5533	15570	41	333		5.533	18594	123	0		5.533	15570	41	333		5.533	16916	42	633		5.533	16135	42	287		5.533	1504.9	43	0		5.533	15049	41	1091
5.55	16426	43	473		5.55	14954	42	911		5.55	18420	41	2066		5.55	15331	41	1985		5.55	18558	123	1079		5.55	15331	41	1985		5.55	16861	42	514		5.55	15994	42	0		5.55	1504.6	43	946		5.55	15046	41	1240
5.567	15465	43	527		5.567	14704	42	133		5.567	17346	42	12970		5567	14352	42	3546		5.567	18164	123	951		5.567	14352	42	3546		5.567	16391	42	370		5.567	15293	42	2296		5.567	1483.8	43	392		5.567	14838	42	2246
5.583	12883	43	3064		5.583	13675	42	1151		5.583	14470	42	24720		5583	11697	42	333		5.583	16724	123	0		5.583	11697	42	333		5.583	14682	42	191		5.583	13160	42	0		5.583	1389	43	623		5.583	13890	42	220
5.6	7789	43	0		5.6	10932	42	961		5.6	8836	42	2500		5.6	6428	42	936		5.6	13181	123	0		5.6	6428	42	936		5.6	10464	42	0		5.6	8542	42	951		5.6	1123.9	43	0		5.6	11239	42	1312
5.617	315	44	622		5.617	5577	42	1311		5.617	648	42	2576		5617	0	42	1480		5.617	6920	123	695		5.617	0	42	1480		5.617	2918	42	334		5.617	1067	42	0		5.617	591	44	608		5.617	5910	42	907
5.633	0	44	311		5.633	0	42	587		5.633	0	42	1592		5633	0	42	1255		5.633	0	123	2797		5.633	0	42	1255		5.633	0	42	417		5.633	0	42	0		5.633	0	44	392		5.633	0	42	1168
5.65	0	44	0		5.65	0	42	0		5.65	0	42	1073		5.65	0	42	3810		5.65	0	124	0		5.65	0	42	3810		5.65	0	42	227		5.65	0	42	1416		5.65	0	44	1054		5.65	0	42	476
5.667	0	44	0		5.667	0	42	0		5.667	0	42	1604		5667	0	42	1916		5.667	0	124	951		5.667	0	42	1916		5.667	0	42	860		5.667	0	42	1112		5.667	0	44	1946		5.667	0	42	728
5.683	0	44	419		5.683	0	42	241		5.683	0	42	4519		5683	0	42	2502		5.683	0	124	1207		5.683	0	42	2502		5.683	0	42	0		5.683	0	42	1184		5.683	0	44	1000		5.683	0	42	2111
5.7	0	44	257		5.7	0	42	133		5.7	0	42	674		5.7	0	42	909		5.7	0	124	2413		5.7	0	42	909		5.7	0	42	741		5.7	0	42	0		5.7	0	44	1662		5.7	0	42	2722
5.717	0	44	1622		5.717	0	42	18530		5.717	0	42	1020		5717	0	42	1544		5.717	0	124	1335		5.717	0	42	1544		5.717	0	42	0		5.717	0	42	0		5.717	0	44	892		5.717	0	42	804
5.733	0	44	676		5.733	0	42	0		5.733	0	42	2661		5733	0	42	2394		5.733	0	124	5850		5.733	0	42	2394		5.733	0	42	1230		5.733	0	42	1847		5.733	0	44	0		5.733	0	42	1379
5.75	0	44	48170		5.75	0	42	2486		5.75	0	42	1610		5.75	0	42	1103		5.75	0	124	2157		5.75	0	42	1103		5.75	0	43	1039		5.75	0	42	0		5.75	0	44	1377		5.75	0	42	1711
5.767	0	44	14780		5.767	0	42	1554		5.767	0	42	757		5767	0	42	1700		5.767	0	124	695		5.767	0	42	1700		5.767	0	43	334		5.767	0	42	951		5.767	0	44	0		5.767	0	42	912
5.783	0	44	90160		5.783	0	42	0		5.783	0	42	472		5783	0	42	2712		5.783	0	124	0		5.783	0	42	2712		5.783	0	43	1050		5.783	0	42	1615		5.783	0	44	66430		5.783	0	42	1415
5.8	0	44	1446000		5.8	0	42	0		5.8	0	42	1067		5.8	0	42	194		5.8	0	124	695		5.8	0	42	194		5.8	0	43	1719		5.8	0	43	395		5.8	0	44	150600		5.8	0	42	732
5.817	0	44	10260000		5.817	0	43	133		5.817	0	42	2039		5817	0	42	1921		5.817	0	124	695		5.817	0	42	1921		5.817	0	43	1959		5.817	0	43	502		5.817	0	44	743000		5.817	0	42	979
5.833	273	44	14430000		5.833	0	43	295		5.833	0	43	638		5833	0	43	2110		5.833	234	124	0		5.833	0	43	2110		5.833	0	43	0		5.833	0	43	1274		5.833	0	44	9400000		5.833	0	43	2588
5.85	2195	44	16570000		5.85	232	43	907		5.85	1040	43	411		5.85	548	43	855		5.85	2148	124	2157		5.85	548	43	855		5.85	0	43	752		5.85	2037	43	3121		5.85	0	44	15410000		5.85	0	43	1455
5.867	3921	45	19110000		5.867	2081	43	1044		5.867	2814	43	746		5867	2788	43	3104		5.867	3827	124	0		5.867	2788	43	3104		5.867	0	43	0		5.867	4360	43	395		5.867	210.8	44	18940000		5.867	2108	43	256
5.883	5459	45	20090000		5.883	3719	43	508		5.883	4372	43	1909		5883	4741	43	2749		5.883	5293	124	0		5.883	4741	43	2749		5.883	755	43	227		5.883	6388	43	0		5.883	409.7	45	18520000		5.883	4097	43	1020
5.9	6840	45	20250000		5.9	5161	43	2166		5.9	5748	43	775		5.9	6432	43	167		5.9	6583	125	3821		5.9	6432	43	167		5.9	2914	43	0		5.9	8131	43	0		5.9	583.6	45	22580000		5.9	5836	43	1455
5.917	8089	45	22560000		5.917	6449	43	749		5.917	6976	43	1934		5917	7901	43	909		5.917	7734	125	0		5.917	7901	43	909		5.917	4816	43	633		5.917	9625	43	2009		5.917	734.4	45	25070000		5.917	7344	43	1240
5.933	9209	45	22070000		5.933	7613	43	776		5.933	8068	43	256		5933	9167	43	1157		5.933	8769	125	1463		5.933	9167	43	1157		5.933	6482	43	0		5.933	10900	43	3121		5.933	865.2	45	24440000		5.933	8652	43	440
5.95	10178	45	22760000		5.95	8653	43	909		5.95	9010	43	1952		5.95	10221	43	1377		5.95	9687	125	0		5.95	10221	43	1377		5.95	7913	43	17360		5.95	11956	43	3570		5.95	977.3	45	21160000		5.95	9773	43	584
5.967	10964	45	24000000		5.967	9544	43	1956		5.967	9775	43	1462		5967	11043	43	1781		5.967	10467	125	0		5.967	11043	43	1781		5.967	9090	43	0		5.967	12771	43	2136		5.967	1069.6	45	23860000		5.967	10696	43	1419
5.983	11546	45	21700000		5.983	10259	43	322		5.983	10343	43	1639		5983	11619	43	2475		5.983	11091	125	823		5.983	11619	43	2475		5.983	9999	43	2211		5.983	13330	43	1005		5.983	1140.6	45	23690000		5.983	11406	43	0
6	11924	45	21380000		6	10783	43	641		6	10713	43	256		6	11955	43	1534		6	11546	125	1645		6	11955	43	1534		6	10643	44	0		6	13640	43	681		6	1189.7	45	21440000		6	11897	43	589
		45	20020000				43	1017				43	1287				43	828				125	0				43	828				44	895				43	1722			20.7	45	21900000				43	1132
		45	19070000				43	187				43	501				43	2636				125	0				43	2636				44	442				43	0				45	19920000				43	0
		45	16130000				43	0				43	1096				43	3477				125	1517				43	3477				44	0				44	1166				45	17910000				43	184
		45	11230000				44	1013				43	382				43	1264				125	0				43	1264				44	489				44	968				45	14830000				43	0
		45	4563000				44	428				44	1383				44	608				125	1079				44	608				44	669				44	1490				45	10580000				44	835
		45	903500				44	1956				44	1289				44	2857				125	7002				44	2857				44	1219				44	1705				45	6357000				44	728
		46	477900				44	268				44	2080				44	0				125	2103				44	0				44	263				44	395				45	1114000				44	0
		46	415300				44	295				44	1365				44	1130				125	0				44	1130				44	9372				44	0				46	441600				44	0
		46	583100				44	562				44	1348				44	1571				125	1335				44	1571				44	41310				44	2386				46	241500				44	16970
		46	348700				44	668				44	2008				44	2293				126	5850				44	2293				44	121300				44	2835				46	365200				44	584
		46	292000				44	1044				44	1491				44	3577				126	2285				44	3577				44	44240				44	951				46	115200				44	1020
		46	299800				44	6568				44	1604				44	441				126	0				44	441				44	1077000				44	24200				46	160700				44	1931
		46	231700				44	0				44	346				44	1189				126	0				44	1189				44	8482000				44	73900				46	139100				44	12510
		46	228800				44	121500				44	2846				44	44310				126	2359				44	44310				44	14910000				44	144300				46	204100				44	23210
		46	289300				44	175900				44	25970				44	52640				126	2413				44	52640				44	16840000				44	343600				46	164400				44	70940
		46	202800				44	2647000				44	124200				44	151300				126	3108				44	151300				45	17610000				44	7580000				46	381500				44	136700
		46	322300				44	11280000				44	102400				44	1188000				126	0				44	1188000				45	20110000				44	14220000				46	278700				44	789300
		46	199000				44	15020000				44	2294000				44	8985000				126	4698				44	8985000				45	21390000				44	16820000				46	163900				44	10060000
		46	192000				44	19100000				44	13420000				44	16520000000				126	0				44	16520000				45	21520000				45	19290000				46	267800				44	16640000
		46	120200				45	20520000				44	19330000				44	18970000000				126	0				44	18970000				45	23330000				45	19110000				46	114000				44	20160000
		46	136100				45	22670000				45	20480000				45	20370000000				127	1773				45	20370000				45	22030000				45	22710000				46	120000				45	21290000
		46	184400				45	24290000				45	22910000				45	23110000000				127	0				45	23110000				45	21620000				45	22850000				46	58780				45	23230000
		47	30870				45	22470000				45	25700000				45	23650000000				127	695				45	23650000				45	18780000				45	21730000				46	218400				45	24810000
		47	392200				45	25140000				45	26840000				45	24560000000				127	0				45	24560000				45	18720000				45	22980000				47	52620				45	25310000
		47	112800				45	23540000				45	26700000				45	23990000000				127	2157				45	23990000				45	18020000				45	22980000				47	74210				45	24240000
		47	29550				45	22650000				45	26480000				45	24160000000				127	0				45	24160000				45	18040000				45	21220000				47	132500				45	25220000
		47	21180				45	24300000				45	26780000				45	22450000000				127	0				45	22450000				45	14490000				45	20710000				47	103200				45	23570000
		47	370700				45	22680000				45	25160000				45	21820000000				127	951				45	21820000				45	11160000				45	18560000				47	202800				45	23850000
		47	149600				45	20400000				45	25660000				45	22180000000				127	1901				45	22180000				45	4392000				45	17780000				47	112500				45	23610000
		47	1837				45	18920000				45	22130000				45	20410000000				127	2157				45	20410000				45	1057000				45	15960000				47	169100				45	20130000
		47	3579				45	14940000				45	21440000				45	18560000000				127	0				45	18560000				46	525100				45	11280000				47	143800				45	18160000
		47	127800				45	11760000				45	18300000				45	15670000000				127	1773				45	15670000				46	292400				45	4998000				47	234800				45	16310000
		47	50620				45	4481000				45	15090000				45	11200000				127	823				45	11200000				46	404300				45	894400				47	29670				45	12250000
		47	72640				45	1116000				45	7549000				45	5164000				127	823				45	5164000				46	452800				46	511900				47	97990				45	5435000
		47	49310				46	308900				45	2316000				45	1361000				127	4589				45	1361000				46	354300				46	258600				47	392				45	1042000
		47	5614				46	483200				46	629600				46	641800				128	0				46	641800				46	264900				46	578500				47	2338				46	551200
		47	1215				46	364900				46	524300				46	264000				128	1207				46	264000				46	169100				46	410400				47	1446				46	392600
		48	2795				46	232400				46	417200				46	299600				128	0				46	299600				46	170400				46	521500				47	2852				46	335800
		48	3686				46	398900				46	482000				46	374900				128	0				46	374900				46	490400				46	148900				48	6886				46	371100
		48	1568				46	357400				46	452600				46	341200				128	162100				46	341200				46	267800				46	463800				48	1946				46	366200
		48	0				46	342200				46	287100				46	397100				128	823				46	397100				46	406000				46	261000				48	56010				46	220700
		48	2526				46	287200				46	304400				46	253500				128	0				46	253500				46	163600				46	328400				48	1730				46	268700
		48	3968				46	337700				46	300600				46	159200				128	2669				46	159200				46	338800				46	138700				48	2147				46	321500
		48	1472				46	432100				46	338600				46	343700				128	1389				46	343700				46	94700				46	199600				48	1554				46	262700
		48	1729				46	110800				46	478000				46	281500				128	0				46	281500				46	68930				46	48150				48	2784				46	251600
		48	1365				46	228500				46	391200				46	183400				128	2669				46	183400				46	103200				46	156400				48	1892				46	205200
		48	838				46	172800				46	397500				46	368000				128	951				46	368000				47	82060				46	163300				48	0				46	158600
		48	3566				46	72990				46	177700				46	132800				128	0				46	132800				47	4278				46	56900				48	2377				46	122300
		48	2675				46	76740				46	172600				46	173800				128	75860				46	173800				47	32010				46	117900				48	677				46	68430
		48	0				46	91190				46	158200				46	144300				128	0				46	144300				47	139800				47	54450				48	2539				46	61770
		48	892				47	51540				46	85110				46	26490				129	0				46	26490				47	121400				47	40720				48	4455				46	154200
		48	568				47	81580				47	87250				47	186100				129	282100				47	186100				47	191900				47	90410				48	2353				47	134600
		48	0				47	65410				47	91770				47	134600				129	20310				47	134600				47	59170				47	111900				48	623				47	92300
		49	473				47	110200				47	133500				47	207500				129	1645				47	207500				47	55970				47	85290				48	0				47	2439
		49	730				47	221600				47	130000				47	88450				129	823				47	88450				47	65580				47	23960				49	1838				47	8934
		49	2579				47	81360				47	143900				47	6000				129	0				47	6000				47	153200				47	97570				49	2568				47	105700
		49	568				47	52690				47	165500				47	107100				129	695				47	107100				47	14900				47	40780				49	52150				47	51060
		49	257				47	13620				47	83530				47	50310				129	0				47	50310				47	111600				47	41150				49	3553				47	218300
		49	1161				47	61100				47	72030				47	76570				129	0				47	76570				47	56060				47	49450				49	338				47	109900
		49	257				47	105500				47	130900				47	87770				129	59410				47	87770				47	30500				47	134000				49	1216				47	77530
		49	1203				47	54510				47	95770				47	234500				129	2413				47	234500				47	18870				47	58320				49	1231				47	73060
		49	311				47	144500				47	104700				47	54730				129	1591				47	54730				48	2711				47	65620				49	1662				47	162000
		49	11120				47	26020				47	128900				47	65710				129	0				47	65710				48	1255				47	37250				49	1755				47	2812
		49	622				47	3028				47	151500				47	57170				129	0				47	57170				48	263				47	2636				49	1338				47	90310
		49	1041				47	2301				47	22410				47	49820				130	951				47	49820				48	2031				48	0				49	6993				47	18090
		49	1460				48	616				47	2846				47	4305				130	91790				47	4305				48	3261				48	0				49	1823				47	2480
		49	2364				48	2193				48	1801				48	2034				130	1847				48	2034				48	1528				48	5919				49	2000				48	2219
		49	0				48	24370				48	18370				48	2533				130	1975				48	2533				48	4109				48	4179				49	3700				48	952
		50	676				48	25070				48	1253				48	2115				130	0				48	2115				48	1780				48	3837				49	1392				48	31110
		50	1945				48	1446				48	2893				48	2173				130	5466				48	2173				48	1564				48	2602				50	2446				48	14840
		50	2783				48	1819				48	2931				48	2960				130	0				48	2960				48	1111				48	2259				50	1431				48	1347
		50	730				48	1229				48	3933				48	2786				130	0				48	2786				48	1708				48	1166				50	716				48	1383
		50	0				48	19840				48	1390				48	6865				130	1975				48	6865				48	2150				48	1237				50	1608				48	2111
		50	1418				48	1848				48	2536				48	3514				130	0				48	3514				48	1050				48	1884				50	2539				48	3917
		50	987				48	2757				48	10730				48	2061				131	0				48	2061				48	417				48	843				50	0				48	2646
		50	0				48	1871				48	1646				48	4256				131	8081				48	4256				48	1039				48	449				50	1108				48	2179
		50	784				48	855				48	1736				48	635				131	3236				48	635				48	1266				48	3680				50	285				48	0
		50	2903				48	1661				48	3288				48	1066				131	0				48	1066				49	1934				48	502				50	0				48	768
		50	1203				48	1794				48	954				48	3068				131	0				48	3068				49	2078				48	1274				50	838				48	1936
		50	2322				48	36550				48	1759				48	2281				131	695				48	2281				49	0				48	951				50	1715				48	1343
		50	676				48	1525				48	1932				48	32090				131	3236				48	32090				49	227				49	0				50	0				48	2434
		50	3471				49	907				48	2381				48	4768				131	2413				48	4768				49	2653				49	0				50	0				48	1348
		50	1676				49	2035				49	2327				49	2546				131	0				49	2546				49	298				49	2332				50	1338				49	4249
		50	1203				49	0				49	990				49	1948				132	823				49	1948				49	0				49	2225				50	4185				49	1640
		51	2202				49	1925				49	3178				49	1786				132	0				49	1786				49	1589				49	2656				51	3539				49	2430
		51	904				49	938				49	1806				49	3046				132	951				49	3046				49	1100				49	449				51	0				49	620
		51	892				49	1446				49	2167				49	1593				132	0				49	1593				49	1733				49	502				51	1431				49	29820
		51	1053				49	934				49	2122				49	1179				132	2157				49	1179				49	1158				49	502				51	1123				49	764
		51	1419				49	1979				49	1132				49	1264				132	0				49	1264				49	0				49	681				51	392				49	2044
		51	0				49	2630				49	1487				49	3788				132	0				49	3788				49	2855				49	2852				51	892				49	620
		51	2903				49	2168				49	663				49	3553				132	823				49	3553				49	263				49	1901				51	1446				49	2772
		51	365				49	1175				49	1145				49	3541				132	75540				49	3541				49	777				49	2656				51	3470				49	620
		51	1418				49	2275				49	1783				49	3435				132	0				49	3435				50	191				49	7898				51	1054				49	1711
		51	6195				49	1900				49	1797				49	1602				132	951				49	1602				50	1600				49	1470				51	446				49	3737
		51	0				49	1500				49	1150				49	2825				132	4516				49	2825				50	2139				49	395				51	500				49	2223
		51	311				49	1338				49	829				49	2578				132	0				49	2578				50	381				50	789				51	662				49	1855
		51	419				50	1392				49	1271				49	1845				132	4004				49	1845				50	1374				50	789				51	1162				49	2726
		51	4159				50	1579				50	519				50	527				133	204100				50	527				50	1111				50	287				51	0				50	1738
		51	0				50	3775				50	1747				50	1651				133	1517				50	1651				50	191				50	610				51	2269				50	4433
		52	1215				50	1392				50	2208				50	1022				133	3565				50	1022				50	263				50	3013				52	2000				50	1783
		52	1203				50	5128				50	1431				50	2205				133	1207				50	2205				50	1219				50	1183				52	1123				50	1931
		52	838				50	909				50	2158				50	2200				133	0				50	2200				50	2006				50	1632				52	338				50	5996
		52	568				50	1442				50	1211				50	554				133	3236				50	554				50	752				50	0				52	1108				50	1752
		52	2783				50	1365				50	3883				50	2352				133	695				50	2352				50	2294				50	735				52	1000				50	3450
		52	4010				50	1045				50	847				50	1350				133	695				50	1350				50	1039				50	2100				52	0				50	3993
		52	365				50	1417				50	3544				50	801				133	3309				50	801				50	956				50	2080				52	0				50	871
		52	1269				50	2245				50	2250				50	855				133	0				50	855				50	1589				50	0				52	285				50	0
		52	0				50	1873				50	1312				50	1372				133	2157				50	1372				50	1158				50	0				52	1230				50	3463
		52	2281				50	1390				50	2118				50	1184				133	0				50	1184				51	2808				50	1005				52	1000				50	1419
		52	0				50	241				50	865				50	2470				133	0				50	2470				51	2498				50	880				52	0				50	656
		52	676				50	1823				50	1318				50	3531				133	695				50	3531				51	1744				50	395				52	0				50	804
		52	0				50	1121				50	1922				50	1237				133	0				50	1237				51	3010				51	1005				52	2216				50	508
		52	1862				51	0				50	2298				50	1458				134	1079				50	1458				51	1589				51	1041				53	0				50	2807
		52	0				51	1712				51	2316				51	522				134	0				51	522				51	895				51	1470				53	1054				51	1199
		53	473				51	695				51	746				51	328				134	2541				51	328				51	0				51	1059				53	2000				51	2479
		53	0				51	1098				51	3155				51	1340				134	0				51	1340				51	680				51	1776				53	3823				51	835
		53	0				51	2195				51	3674				51	576				134	0				51	576				51	1266				51	735				53	2485				51	17340
		53	1646				51	320				51	2343				51	441				134	1901				51	441				51	0				51	2009				53	0				51	768
		53	2795				51	3824				51	1312				51	194				134	0				51	194				51	884				51	897				53	623				51	907
		53	257				51	268				51	2039				51	774				134	0				51	774				51	0				51	341				53	0				51	3270
		53	0				51	855				51	1280				51	3143				134	2852				51	3143				51	824				51	287				53	0				51	871
		53	1837				51	1099				51	483				51	2372				134	1901				51	2372				51	633				51	2511				53	1877				51	400
		53	1514				51	963				51	3009				51	3374				134	1389				51	3374				51	1158				51	1237				53	2201				51	0
		53	689				51	3404				51	1336				51	1313				134	0				51	1313				52	2007				51	2582				53	1284				51	2722
		53	0				51	1525				51	602				51	1877				134	21540				51	1877				52	0				51	1058				53	677				51	876
		53	1203				51	187				51	1278				51	3002				134	695				51	3002				52	263				51	1759				53	1284				51	948
		53	1041				51	1096				51	649				51	855				134	0				51	855				52	227				52	395				53	2269				51	2470
		53	1107				52	3479				51	1808				51	2151				134	3876				51	2151				52	1517				52	2046				53	338				51	184
		53	1257				52	2006				52	894				52	1823				135	3053				52	1823				52	370				52	3553				54	1323				52	256
		53	1377				52	857				52	548				52	828				135	823				52	828				52	788				52	2009				54	0				52	512
		54	581				52	374				52	638				52	468				135	0				52	468				52	0				52	1705				54	1000				52	1604
		54	0				52	1313				52	2039				52	1980				135	0				52	1980				52	0				52	1274				54	1608				52	1316
		54	473				52	830				52	2107				52	3462				135	1975				52	3462				52	1039				52	1059				54	623				52	620
		54	825				52	1042				52	1777				52	1916				135	823				52	1916				52	227				52	2063				54	0				52	2834
		54	2214				52	963				52	1693				52	823				135	0				52	823				52	716				52	0				54	0				52	728
		54	0				52	481				52	1283				52	855				135	0				52	855				52	1075				52	4412				54	1284				52	0
		54	0				52	0				52	1085				52	1409				135	21650				52	1409				52	1600				52	681				54	1970				52	912
		54	1634				52	0				52	530				52	1916				135	10440				52	1916				53	680				52	0				54	0				52	184
		54	2405				52	214				52	2405				52	1683				135	5722				52	1683				53	3203				52	3498				54	0				52	2143
		54	0				52	1284				52	1282				52	1152				135	1335				52	1152				53	1445				52	1112				54	1808				52	2834
		54	365				52	909				52	1406				52	1705				135	2797				52	1705				53	561				52	1739				54	0				52	764
		54	2119				52	666				52	393				52	333				135	1207				52	333				53	1506				53	0				54	2485				52	2664
		54	2783				53	1579				52	1920				52	1754				136	951				52	1754				53	1503				53	341				54	730				52	6792
		54	838				53	911				53	2239				53	2394				136	4004				53	2394				53	1122				53	1453				55	0				53	1276
		54	0				53	693				53	155				53	1835				136	695				53	1835				53	1697				53	1507				55	1054				53	1711
		55	0				53	1471				53	1857				53	2087				136	0				53	2087				53	2556				53	1722				55	0				53	2147
		55	1149				53	1740				53	1359				53	1620				136	0				53	1620				53	417				53	0				55	0				53	512
		55	1161				53	1577				53	1693				53	576				136	7825				53	576				53	1230				53	0				55	1162				53	1608
		55	3226				53	1149				53	2154				53	963				136	3876				53	963				53	2042				53	610				55	392				53	1666
		55	1257				53	266				53	894				53	2325				136	0				53	2325				53	263				53	1112				55	338				53	4029
		55	1323				53	1954				53	1480				53	3501				136	695				53	3501				53	848				53	2332				55	838				53	1020
		55	1622				53	1178				53	1271				53	3332				136	2669				53	3332				53	777				53	1220				55	1500				53	1684
		55	527				53	133				53	1217				53	500				136	0				53	500				53	1697				53	0				55	1015				53	2623
		55	0				53	774				53	2859				53	2632				136	0				53	2632				54	978				53	1382				55	1931				53	3885
		55	946				53	2547				53	1186				53	828				136	60510				53	828				54	1719				53	718				55	3107				53	3122
		55	4064				53	560				53	3856				53	2014				136	0				53	2014				54	1409				53	287				55	1623				53	1640
		55	1688				53	187				53	2369				53	2034				136	109800				53	2034				54	2175				53	968				55	500				53	328
		55	0				53	214				53	501				53	441				137	0				53	441				54	0				54	735				55	1015				53	440
		55	0				54	0				53	519				53	3121				137	0				53	3121				54	227				54	735				55	1162				53	876
		55	1406				54	1631				54	663				54	823				137	15800				54	823				54	752				54	0				56	1662				54	660
		56	946				54	1875				54	876				54	1727				137	95710				54	1727				54	1934				54	0				56	2446				54	3746
		56	0				54	1712				54	1336				54	1485				137	59940				54	1485				54	561				54	1615				56	608				54	1388
		56	0				54	909				54	1134				54	2222				137	32880				54	2222				54	0				54	0				56	946				54	548
		56	4752				54	1631				54	1878				54	3589				137	5540				54	3589				54	0				54	287				56	0				54	184
		56	0				54	0				54	883				54	1786				137	0				54	1786				54	1553				54	627				56	446				54	732
		56	311				54	643				54	1056				54	3050				137	0				54	3050				54	489				54	2332				56	554				54	876
		56	2148				54	508				54	1671				54	2002				137	21590				54	2002				54	370				54	0				56	1177				54	440
		56	0				54	614				54	1956				54	2421				137	0				54	2421				55	2423				54	0				56	1392				54	1132
		56	622				54	0				54	674				54	743				137	0				54	743				55	2042				54	735				56	0				54	508
		56	1041				54	160				54	1175				54	2982				137	4516				54	2982				55	525				54	1507				56	2039				54	3378
		56	0				54	641				54	1927				54	4187				138	0				54	4187				55	741				55	627				56	731				54	835
		56	0				54	2460				54	1109				54	1076				138	0				54	1076				55	0				55	843				56	0				54	220
		56	2082				54	160				54	1330				54	1549				138	1517				54	1549				55	263				55	951				56	500				54	476
		57	257				55	882				54	411				54	882				138	3053				54	882				55	227				55	0				56	500				54	732
		57	3309				55	720				55	1312				55	833				138	119800				55	833				55	525				55	0				57	0				55	1384
		57	1796				55	0				55	2787				55	2879				138	85790				55	2879				55	0				55	951				57	1554				55	476
		57	257				55	1283				55	2648				55	1695				138	0				55	1695				55	191				55	0				57	677				55	2331
		57	0				55	695				55	1020				55	2029				138	3108				55	2029				55	0				55	0				57	1392				55	1307
		57	2065				55	1363				55	2118				55	2739				138	1207				55	2739				55	931				55	2188				57	1054				55	656
		57	0				55	2328				55	1247				55	1211				138	0				55	1211				55	0				55	897				57	1108				55	768
		57	0				55	0				55	883				55	968				138	0				55	968				55	0				55	0				57	892				55	256
		57	257				55	1556				55	1253				55	1845				138	1079				55	1845				55	1899				55	4900				57	0				55	1680
		57	1945				55	747				55	739				55	1147				139	0				55	1147				56	0				55	287				57	0				55	472
		57	3458				55	560				55	912				55	640				139	0				55	640				56	1697				55	1705				57	392				55	3356
		57	2107				55	909				55	1747				55	2744				139	6417				55	2744				56	0				56	789				57	677				55	0
		57	1622				55	560				55	692				55	1593				139	0				55	1593				56	2150				56	449				57	1000				55	2538
		57	1621				55	214				55	8446				55	2163				139	823				55	2163				56	0				56	556				57	0				55	2830
		57	2849				55	1530				55	465				55	2195				139	3181				55	2195				56	191				56	556				57	24420				55	0
		57	0				55	1365				55	1592				55	2340				139	2925				55	2340				56	417				56	1955				57	2201				55	2259
		58	0				56	1925				55	990				55	1813				139	1207				55	1813				56	0				56	556				57	56650				55	1172
		58	257				56	428				56	811				56	801				139	823				56	801				56	1373				56	1220				58	0				56	804
		58	1365				56	911				56	10620				56	2509				139	0				56	2509				56	1434				56	2171				58	1539				56	2183
		58	2430				56	1205				56	1952				56	1463				139	1517				56	1463				56	2330				56	897				58	1539				56	732
		58	1580				56	2112				56	0				56	823				139	823				56	823				56	478				56	0				58	569				56	2475
		58	0				56	1502				56	1700				56	3094				139	3053				56	3094				56	2877				56	735				58	0				56	1819
		58	0				56	1525				56	1060				56	2217				139	0				56	2217				56	489				56	0				58	0				56	2035
		58	2107				56	454				56	1664				56	2029				139	2413				56	2029				56	417				56	0				58	1485				56	1680
		58	1431				56	855				56	566				56	3438				139	1773				56	3438				57	3010				56	1740				58	1838				56	1756
		58	2525				56	776				56	1693				56	1544				140	0				56	1544				57	263				56	2225				58	0				56	1419
		58	0				56	589				56	447				56	1377				140	695				56	1377				57	191				57	1220				58	2970				56	3126
		58	892				56	1958				56	2170				56	2169				140	0				56	2169				57	263				57	573				58	392				56	800
		58	730				56	456				56	0				56	1867				140	2413				56	1867				57	191				57	1059				58	0				56	979
		58	0				56	133				56	1128				56	3374				140	823				56	3374				57	227				57	0				58	1823				56	1532
		58	568				56	774				56	1689				56	2776				140	0				56	2776				57	2485				57	0				58	500				56	3450
		59	1472				57	749				56	2266				56	2029				140	0				56	2029				57	3286				57	3518				59	0				56	184
		59	635				57	426				57	16400				57	833				140	823				57	833				57	191				57	1615				59	0				57	0
		59	1485				57	805				57	2374				57	3874				140	4333				57	3874				57	191				57	1328				59	677				57	2866
		59	52320				57	1015				57	1366				57	694				140	823				57	694				57	2067				57	2009				59	1323				57	2152
		59	0				57	2463				57	847				57	1796				140	58400				57	1796				57	2819				57	0				59	4538				57	835
		59	419				57	641				57	1694				57	941				140	0				57	941				57	824				57	2171				59	0				57	2942
		59	0				57	2112				57	2805				57	2205				141	0				57	2205				57	931				57	664				59	0				57	0
		59	0				57	1977				57	858				57	774				141	32110				57	774				57	0				57	1901				59	2215				57	1312
		59	784				57	428				57	1765				57	1264				141	60670				57	1264				57	777				57	2278				59	392				57	3171
		59	0				57	641				57	1056				57	1656				141	695				57	1656				58	597				57	914				59	2269				57	1132
		59	0				57	1793				57	829				57	3982				141	1335				57	3982				58	895				57	1274				59	0				57	1932
		59	581				57	401				57	465				57	774				141	823				57	774				58	453				58	1884				59	838				57	1056
		59	1053				57	828				57	12990				57	1544				141	695				57	1544				58	1780				58	1847				59	500				57	0
		59	0				57	693				57	6000				57	1345				141	4644				57	1345				58	0				58	2781				59	500				57	0
		59	0				57	1363				57	4321				57	3702				141	2413				57	3702				58	1255				58	1345				59	1216				57	2592
		59	1149				57	855				57	2154				57	662				141	0				57	662				58	597				58	2225				59	285				57	184
		60	730				58	0				57	1204				57	1093				142	0				57	1093				58	597				58	627				60	892				57	728
		60	622				58	1072				58	1765				58	1210				142	2797				58	1210				58	0				58	0				60	338				58	835
		60	0				58	0				58	1397				58	2259				142	0				58	2259				58	525				58	1328				60	0				58	1783
		60	0				58	479				58	966				58	2519				142	23080				58	2519				58	1887				58	341				60	0				58	620
		60	2729				58	1792				58	1211				58	2173				142	0				58	2173				58	1934				58	2656				60	1877				58	13150
		60	1957				58	454				58	2010				58	2627				142	0				58	2627				58	716				58	951				60	0				58	256
		60	0				58	855				58	1866				58	2200				142	5082				58	2200				58	442				58	1561				60	2622				58	2255
		60	5482				58	911				58	793				58	1350				142	0				58	1350				58	967				58	1453				60	0				58	835
		60	730				58	2628				58	2244				58	1345				142	0				58	1345				59	417				58	826				60	0				58	14370
		60	0				58	214				58	1574				58	716				142	1901				58	716				59	0				58	610				60	392				58	1896
		60	622				58	160				58	1020				58	1458				142	0				58	1458				59	1338				59	0				60	1770				58	2255
		60	0				58	0				58	7795				58	441				143	0				58	441				59	370				59	2403				60	0				58	0
		60	838				58	1178				58	1444				58	549				143	1645				58	549				59	0				59	0				60	0				58	400
		60	850				58	0				58	1397				58	769				143	1335				58	769				59	1266				59	0				60	716				58	912
		60	689				58	1548				58	7819				58	1791				143	0				58	1791				59	0				59	1793				61	931				58	21230
		61	0				59	320				58	1276				58	1076				143	96980				58	1076				59	1255				59	2406				61	1877				58	804
		61	2646				59	830				59	1426				59	3148				143	69020				59	3148				59	1244				59	0				61	1838				59	512
		61	473				59	1098				59	645				59	2820				143	2029				59	2820				59	263				59	395				61	500				59	1024
		61	311				59	805				59	357				59	1803				143	158600				59	1803				59	0				59	40110				61	0				59	1384
		61	676				59	720				59	2125				59	1948				143	3236				59	1948				59	370				59	0				61	1108				59	584
		61	365				59	454				59	530				59	468				143	0				59	468				59	0				59	0				61	2039				59	3054
		61	2256				59	2114				59	1390				59	2308				143	0				59	2308				59	0				59	502				61	1122				59	1455
		61	1000				59	0				59	548				59	2325				143	2285				59	2325				59	931				59	0				61	1216				59	1456
		61	0				59	0				59	1664				59	774				144	695				59	774				60	334				59	4919				61	1015				59	1968
		61	622				59	801				59	995				59	3352				144	0				59	3352				60	752				59	1490				61	1108				59	1532
		61	1862				59	214				59	14860				59	995				144	0				59	995				60	1492				60	341				61	3323				59	2327
		61	1107				59	1821				59	602				59	2249				144	2413				59	2249				60	561				60	1793				61	677				59	1231
		61	257				59	641				59	238				59	1652				144	38470				59	1652				60	2830				60	341				61	0				59	952
		61	365				59	803				59	685				59	1318				144	0				59	1318				60	1697				60	2009				61	0				59	1537
		61	1514				59	480				59	1729				59	1296				144	2669				59	1296				60	3010				60	502				61	16540				59	184
		61	63740				59	801				59	584				59	2556				144	92690				59	2556				60	0				60	0				62	1177				59	1415
		62	473				60	133				59	972				59	608				144	0				59	608				60	716				60	0				62	784				59	1159
		62	2053				60	2383				60	1718				60	1764				144	0				60	1764				60	2150				60	1901				62	49900				60	1572
		62	3214				60	4395				60	1336				60	2291				144	31540				60	2291				60	597				60	3947				62	0				60	0
		62	0				60	1178				60	1725				60	495				144	56010				60	495				60	0				60	0				62	1715				60	1244
		62	730				60	1230				60	966				60	2396				144	167300				60	2396				60	525				60	2063				62	0				60	1164
		62	311				60	427				60	721				60	1178				144	1079				60	1178				60	1266				60	3283				62	1216				60	1460
		62	946				60	1149				60	12840				60	963				144	63340				60	963				60	2556				60	897				62	0				60	2807
		62	0				60	160				60	2060				60	360				144	214300				60	360				61	0				60	0				62	0				60	1954
		62	257				60	830				60	1613				60	936				145	84770				60	936				61	1492				60	897				62	2338				60	1860
		62	1472				60	1069				60	1038				60	1098				145	20640				60	1098				61	1744				61	0				62	285				60	1455
		62	1538				60	0				60	1442				60	1620				145	501800				60	1620				61	931				61	1830				62	608				60	3234
		62	0				60	1688				60	1491				60	1943				145	368500				60	1943				61	227				61	0				62	2132				60	1312
		62	0				60	720				60	191				60	2119				145	327500				60	2119				61	1697				61	0				62	446				60	1640
		62	311				60	0				60	1496				60	1980				145	2797				60	1980				61	0				61	789				63	0				60	0
		62	0				60	1124				60	1318				60	1889				145	49990				60	1889				61	2211				61	2494				63	1216				60	984
		63	1107				61	722				60	1460				60	630				145	243700				60	630				61	1780				61	502				63	500				60	984
		63	514				61	454				61	1211				61	0				145	294400				61	0				61	478				61	1059				63	0				61	1419
		63	0				61	374				61	746				61	9910				145	252600				61	9910				61	0				61	1166				63	10140				61	256
		63	11930				61	589				61	454				61	1313				145	0				61	1313				61	1075				61	449				63	10660				61	1060
		63	0				61	1900				61	274				61	2088				145	191600				61	2088				61	0				61	287				63	64650				61	1096
		63	568				61	376				61	2709				61	414				145	406000				61	414				61	489				61	0				63	946				61	184
		63	1538				61	1042				61	1896				61	1656				145	123100				61	1656				61	525				61	2171				63	285				61	1276
		63	10100				61	428				61	717				61	828				145	381600				61	828				61	1650				61	395				63	0				61	2551
		63	0				61	0				61	1622				61	3036				145	118000				61	3036				62	0				61	3300				63	285				61	2183
		63	2550				61	859				61	1343				61	2749				146	140800				61	2749				62	1528				61	0				63	0				61	0
		63	784				61	480				61	894				61	1022				146	309400				61	1022				62	227				62	3570				63	1216				61	1711
		63	0				61	214				61	2100				61	2190				146	240800				61	2190				62	1959				62	2242				63	285				61	292
		63	742				61	508				61	155				61	3234				146	207300				61	3234				62	633				62	0				63	0				61	45430
		63	527				61	15270				61	1693				61	1286				146	268300				61	1286				62	19200				62	0				63	1216				61	764
		63	892				61	428				61	238				61	2002				146	310400				61	2002				62	752				62	843				64	2122				61	4065
		63	3417				61	454				61	3173				61	554				146	553000				61	554				62	1277				62	1112				64	0				61	5444
		64	365				62	643				61	8639				61	554				146	37670				61	554				62	32760				62	0				64	1838				61	440
		64	1742				62	20810				62	1193				62	716				146	553600				62	716				62	67620				62	1453				64	0				62	2470
		64	2256				62	22760				62	1676				62	1850				146	64400				62	1850				62	334				62	3694				64	500				62	1199
		64	473				62	641				62	0				62	1264				146	113900				62	1264				62	227				62	735				64	0				62	3674
		64	622				62	641				62	775				62	2771				146	125600				62	2771				62	680				62	7075				64	4146				62	584
		64	730				62	533				62	16520				62	2707				146	502900				62	2707				62	992				62	1166				64	285				62	2398
		64	0				62	16320				62	2470				62	280				146	189500				62	280				62	10400				62	0				64	716				62	25200
		64	0				62	1176				62	2271				62	2610				146	105500				62	2610				63	406				62	29080				64	1715				62	2390
		64	838				62	374				62	656				62	473				147	57250				62	473				63	0				62	1166				64	0				62	1455
		64	1568				62	3051				62	829				62	1485				147	695				62	1485				63	16770				63	2117				64	0				62	1307
		64	987				62	643				62	836				62	801				147	73710				62	801				63	0				63	1076				64	338				62	1496
		64	4424				62	0				62	1437				62	0				147	6893				62	0				63	42460				63	1740				64	0				62	696
		64	2579				62	1044				62	7049				62	2200				147	37940				62	2200				63	7363				63	0				65	285				62	835
		64	1592				62	187				62	1866				62	13490				147	57690				62	13490				63	10340				63	2906				65	1284				62	3427
		65	0				62	1552				62	436				62	2146				147	90500				62	2146				63	370				63	64600				65	2607				62	59970
		65	18110				63	6864				62	119				62	2061				147	131800				62	2061				63	0				63	0				65	1838				62	28220
		65	33720				63	22700				63	1354				63	747				147	0				63	747				63	32650				63	395				65	33650				63	28050
		65	0				63	722				63	1848				63	44000				147	40790				63	44000				63	1564				63	0				65	0				63	620
		65	90350				63	481				63	519				63	716				147	114100				63	716				63	4394				63	2063				65	3377				63	620
		65	23830				63	21840				63	519				63	17940				147	390700				63	17940				63	31730				63	48210				65	0				63	73050
		65	0				63	322				63	1110				63	770				147	2285				63	770				63	191				63	897				65	2730				63	31200
		65	365				63	28310				63	13150				63	333				147	0				63	333				63	859				63	9807				65	0				63	988
		65	1419				63	855				63	1049				63	387				147	0				63	387				63	1255				63	0				65	0				63	16460
		65	1634				63	722				63	11740				63	1647				147	2285				63	1647				64	1910				63	341				65	392				63	1568
		65	41880				63	103800				63	20060				63	11280				148	0				63	11280				64	298				63	0				65	0				63	1855
		65	0				63	2085				63	13060				63	16690				148	0				63	16690				64	1622				64	0				65	1730				63	256
		65	14290				63	778				63	411				63	608				148	1207				63	608				64	741				64	395				65	1892				63	660
		65	2944				63	428				63	38150				63	0				148	1773				63	0				64	0				64	341				65	392				63	13540
		65	0				63	11040				63	7108				63	1894				148	823				63	1894				64	0				64	341				66	446				63	2106
		65	1053				63	1018				63	15710				63	1372				148	0				63	1372				64	453				64	1668				66	2000				63	15730
		66	1472				63	454				63	649				63	3014				148	79090				63	3014				64	453				64	287				66	0				63	952
		66	0				64	616				63	2042				63	3185				148	76450				63	3185				64	1470				64	4055				66	0				63	512
		66	946				64	695				64	1527				64	958				148	0				64	958				64	525				64	681				66	500				64	1644
		66	0				64	160				64	1074				64	796				148	1079				64	796				64	1852				64	0				66	0				64	1316
		66	365				64	133				64	2399				64	1534				148	3876				64	1534				64	597				64	449				66	1108				64	364
		66	0				64	1575				64	1069				64	1889				148	3876				64	1889				64	788				64	0				66	0				64	1276
		66	1538				64	587				64	721				64	1044				148	3236				64	1044				64	0				64	341				66	0				64	584
		66	0				64	882				64	883				64	2583				148	0				64	2583				64	17020				64	627				66	446				64	656
		66	946				64	2357				64	393				64	2668				148	356400				64	2668				65	298				64	1399				66	1662				64	1738
		66	0				64	401				64	681				64	2614				148	0				64	2614				65	0				64	2242				66	1000				64	1383
		66	0				64	535				64	1437				64	468				149	823				64	468				65	860				65	0				66	285				64	1972
		66	1107				64	160				64	1604				64	1507				149	0				64	1507				65	0				65	1436				66	0				64	1271
		66	0				64	0				64	1539				64	0				149	0				64	0				65	58540				65	681				66	446				64	620
		66	838				64	697				64	530				64	2066				149	823				64	2066				65	2366				65	395				67	0				64	404
		66	1149				64	187				64	17280				64	22080				149	90200				64	22080				65	61190				65	52520				67	1054				64	912
		67	3238				64	47110				64	764				64	1404				149	0				64	1404				65	1255				65	0				67	1769				64	1522
		67	0				65	589				64	1419				64	1296				149	695				64	1296				65	12370				65	4378				67	285				64	768
		67	1149				65	1174				65	16740				65	31140				149	695				65	31140				65	11300				65	664				67	0				65	18020
		67	0				65	1390				65	26960				65	2448				149	3309				65	2448				65	263				65	11690				67	0				65	1523
		67	419				65	1097				65	382				65	936				149	823				65	936				65	0				65	2457				67	2916				65	2583
		67	0				65	616				65	21710				65	3068				149	0				65	3068				65	669				65	556				67	1838				65	368
		67	742				65	670				65	61010				65	2367				149	0				65	2367				65	0				65	116600				67	0				65	4043
		67	1580				65	1338				65	22990				65	15650				150	1645				65	15650				65	53180				65	1776				67	1000				65	23820
		67	0				65	14270				65	85750				65	2911				150	0				65	2911				65	895				65	1632				67	500				65	584
		67	0				65	9208				65	13810				65	1323				150	0				65	1323				66	0				65	1992				67	2161				65	800
		67	1000				65	18770				65	8536				65	19210				150	2541				65	19210				66	1445				65	1561				67	0				65	32300
		67	1107				65	133				65	2053				65	16520				150	0				65	16520				66	2233				66	1901				67	0				65	10050
		67	0				65	13950				65	494				65	12940				150	1645				65	12940				66	0				66	502				67	446				65	32010
		67	0				65	31270				65	1783				65	1727				150	0				65	1727				66	705				66	681				67	1784				65	2178
		67	473				65	1072				65	220				65	1669				150	0				65	1669				66	0				66	1059				68	285				65	871
		67	933				65	1527				65	1348				65	221				150	2669				65	221				66	1973				66	0				68	3524				65	1788
		68	0				65	562				65	220				65	1453				150	41690				65	1453				66	1506				66	287				68	0				65	2147
		68	0				66	589				65	1568				65	990				150	0				65	990				66	0				66	2565				68	0				65	1931
		68	730				66	988				66	1128				66	527				150	337400				66	527				66	1266				66	3087				68	338				66	1312
		68	0				66	1769				66	1110				66	1823				150	13150				66	1823				66	633				66	502				68	0				66	3131
		68	1000				66	241				66	1676				66	1980				150	2157				66	1980				66	1302				66	1345				68	2470				66	948
		68	3160				66	160				66	1568				66	468				150	0				66	468				66	644				66	1059				68	1000				66	768
		68	311				66	722				66	1217				66	1350				150	823				66	1350				66	1338				66	664				68	82460				66	732
		68	1161				66	585				66	411				66	2227				151	0				66	2227				66	35200				66	556				68	946				66	4222
		68	31020				66	266				66	1049				66	1377				151	2029				66	1377				67	1838				66	3354				68	240800				66	764
		68	106100				66	774				66	1366				66	221				151	2980				66	221				67	1075				66	287				68	1029000				66	1136
		68	456700				66	160				66	638				66	1566				151	5028				66	1566				67	298				67	2457				68	4141000				66	3167
		68	3782000				66	268				66	1617				66	990				151	5047				66	990				67	956				67	2349				68	5144000				66	1752
		68	7797000				66	2622				66	2212				66	1593				151	31320				66	1593				67	191				67	2332				68	6410000				66	1424
		68	11050000				66	1072				66	2500				66	635				151	0				66	635				67	525				67	502				69	5631000				66	0
		68	12900000				66	347				66	1420				66	2507				151	7716				66	2507				67	489				67	1112				69	7058000				66	0
		69	14840000				66	320				66	1078				66	1431				151	0				66	1431				67	777				67	1938				69	6199000				66	1967
		69	15620000				67	428				66	912				66	2254				151	0				66	2254				67	0				67	789				69	7947000				66	508
		69	15830000				67	1313				67	292				67	1899				151	2413				67	1899				67	191				67	1561				69	5605000				67	0
		69	14590000				67	587				67	472				67	774				151	0				67	774				67	0				67	0				69	7399000				67	1096
		69	15210000				67	913				67	584				67	2024				152	0				67	2024				67	1028				67	0				69	6275000				67	1891
		69	14550000				67	1846				67	519				67	1845				152	695				67	1845				67	2103				67	2188				69	5396000				67	1419
		69	14180000				67	1715				67	1640				67	333				152	2797				67	333				67	895				67	1399				69	6050000				67	804
		69	13840000				67	160				67	6488				67	711				152	3053				67	711				67	0				67	0				69	4355000				67	184
		69	13040000				67	0				67	1330				67	1813				152	111700				67	1813				68	0				67	0				69	4335000				67	1276
		69	10370000				67	801				67	591				67	855				152	2724				67	855				68	1255				67	2046				69	5481000				67	2403
		69	9405000				67	1552				67	1163				67	882				152	0				67	882				68	0				68	1453				69	3155000				67	3445
		69	9208000				67	401				67	1188				67	1345				152	1207				67	1345				68	669				68	1453				69	2668000				67	1455
		69	7504000				67	160				67	274				67	1571				152	2413				67	1571				68	2031				68	0				69	1084000				67	584
		69	4981000				67	747				67	454				67	2051				152	0				67	2051				68	489				68	1651				69	271600				67	2650
		69	1701000				67	668				67	0				67	167				152	0				67	167				68	489				68	1507				70	315700				67	400
		69	493800				67	400				67	501				67	2151				152	3565				67	2151				68	6788				68	287				70	74300				67	2111
		70	478300				67	481				67	1956				67	360				153	0				67	360				68	40050				68	1615				70	294000				67	440
		70	352400				68	1203				67	566				67	1157				153	0				67	1157				68	93420				68	2117				70	115800				67	440
		70	349100				68	374				68	948				68	2497				153	4004				68	2497				68	1571000				68	843				70	139500				68	512
		70	50260				68	961				68	692				68	2695				153	0				68	2695				68	4389000				68	56170				70	303400				68	256
		70	117800				68	133				68	0				68	1264				153	0				68	1264				68	6604000				68	124600				70	26790				68	1496
		70	96490				68	1415				68	1678				68	1737				153	951				68	1737				68	8435000				68	1188000				70	10840				68	1927
		70	457100				68	936				68	0				68	3369				153	0				68	3369				69	9269000				68	3509000				70	208600				68	548
		70	211100				68	7243				68	1127				68	860				153	317700				68	860				69	9376000				68	4560000				70	15600				68	1936
		70	440000				68	1178				68	1682				68	3589				153	24390				68	3589				69	8911000				68	6631000				70	53860				68	1747
		70	243700				68	21490				68	7797				68	1189				153	0				68	1189				69	11320000				69	7087000				70	76320				68	548
		70	167800				68	32120				68	4438				68	78440				153	178500				68	78440				69	9550000				69	8236000				70	892				68	19400
		70	196700				68	401100				68	8406				68	84140				153	0				68	84140				69	8921000				69	7478000				70	74800				68	660
		70	70230				68	4175000				68	137700				68	287000				153	0				68	287000				69	8489000				69	7680000				70	2784				68	98980
		70	39860				68	6361000				68	688500				68	3033000				153	4260				68	3033000				69	7996000				69	7137000				71	0				68	1877000
		70	3782				68	7260000				68	4979000				68	6573000				153	2925				68	6573000				69	8949000				69	8507000				71	49820				68	4623000
		71	4739				68	9178000				68	11380000				68	9348000				153	0				68	9348000				69	7855000				69	6865000				71	838				68	6912000
		71	419				69	8521000				68	14130000				68	11190000000				154	0				68	11190000				69	6319000				69	6794000				71	0				68	7892000
		71	2729				69	9305000				69	14800000				69	11880000000				154	2413				69	11880000				69	6524000				69	6393000				71	1123				69	8898000
		71	5158				69	10980000				69	16200000				69	13090000000				154	63070				69	13090000				69	4830000				69	5691000				71	285				69	8499000
		71	2633				69	10100000				69	16090000				69	12050000000				154	1901				69	12050000				69	3476000				69	5036000				71	2593				69	8870000
		71	419				69	10200000				69	16130000				69	11420000000				154	0				69	11420000				69	1376000				69	4397000				71	1838				69	9152000
		71	2281				69	9028000				69	15090000				69	12400000				154	1335				69	12400000				69	280300				69	4039000				71	1554				69	9886000
		71	3106				69	9394000				69	16020000				69	12080000000				154	0				69	12080000				70	184300				69	2052000				71	1755				69	9900000
		71	473				69	8468000				69	15340000				69	11050000000				154	0				69	11050000				70	79750				69	1172000				71	1823				69	7689000
		71	257				69	8811000				69	14690000				69	12810000000				154	2541				69	12810000				70	162000				69	295000				71	392				69	9130000
		71	419				69	7658000				69	13760000				69	11360000000				154	87410				69	11360000				70	102600				70	149300				71	0				69	8297000
		71	365				69	7778000				69	13770000				69	8970000				154	155500				69	8970000				70	67180				70	137900				71	4131				69	6985000
		71	1310				69	6891000				69	11760000				69	8251000				154	86090				69	8251000				70	66840				70	87730				71	838				69	6730000
		71	0				69	5242000				69	11160000				69	7743000				154	68700				69	7743000				70	19270				70	1237				71	0				69	4858000
		71	0				69	3342000				69	8273000				69	5960000				155	695				69	5960000				70	188800				70	110600				72	1054				69	4068000
		71	4387				69	796400				69	6657000				69	4399000				155	1463				69	4399000				70	21640				70	18620				72	1054				69	2964000
		72	4711				69	554600				69	2801000				69	1571000				155	145200				69	1571000				70	22540				70	735				72	1000				69	1141000
		72	1514				70	167600				69	622600				69	447700				155	4570				69	447700				70	89080				70	28680				72	1054				69	252400
		72	2513				70	134100				70	258100				70	139300				155	82900				70	139300				70	70290				70	90420				72	1608				70	190200
		72	1514				70	241400				70	220200				70	247700				155	0				70	247700				70	79930				70	139300				72	0				70	105600
		72	0				70	151200				70	98310				70	171500				155	2157				70	171500				70	45980				70	1830				72	1054				70	145500
		72	1000				70	144500				70	228300				70	193200				155	407500				70	193200				70	73560				70	2727				72	446				70	130300
		72	1000				70	151500				70	265800				70	86250				155	0				70	86250				71	2042				70	83380				72	25000				70	70080
		72	1000				70	147900				70	298500				70	175900				155	0				70	175900				71	2819				70	5186				72	2578				70	1343
		72	3268				70	143500				70	303900				70	164400				155	55130				70	164400				71	2427				70	2906				72	2054				70	105700
		72	2525				70	37180				70	130200				70	79250				155	695				70	79250				71	453				71	0				72	0				70	62580
		72	1526				70	103800				70	181500				70	67760				155	0				70	67760				71	2941				71	3138				72	0				70	53680
		72	14190				70	79570				70	118800				70	225500				155	695				70	225500				71	1302				71	1830				72	1676				70	55470
		72	622				70	91500				70	119700				70	232100				155	0				70	232100				71	0				71	0				72	0				70	72580
		72	527				70	55460				70	128500				70	163700				155	3876				70	163700				71	1219				71	556				73	838				70	38090
		72	365				70	17100				70	114400				70	154200				156	0				70	154200				71	716				71	0				73	338				70	102800
		73	0				70	13220				70	27700				70	1377				156	0				70	1377				71	1169				71	0				73	338				70	3275
		73	257				71	1284				70	32690				70	3869				156	2413				70	3869				71	0				71	2171				73	892				70	3975
		73	1107				71	2809				71	2913				71	2722				156	0				71	2722				71	1277				71	2009				73	1431				71	1199
		73	1945				71	749				71	7180				71	7507				156	0				71	7507				71	453				71	789				73	1177				71	1859
		73	419				71	0				71	530				71	4462				156	695				71	4462				71	2542				71	1399				73	3093				71	2183
		73	419				71	1900				71	1610				71	2524				156	0				71	2524				71	3275				71	3283				73	1108				71	1024
		73	0				71	641				71	3203				71	3513				156	3748				71	3513				71	0				71	2332				73	1269				71	0
		73	1676				71	641				71	2403				71	3261				156	0				71	3261				72	0				71	2548				73	2485				71	2183
		73	0				71	1174				71	1532				71	3945				157	0				71	3945				72	370				71	0				73	0				71	3490
		73	2633				71	747				71	2571				71	2286				157	1079				71	2286				72	1805				72	1166				73	0				71	2987
		73	2094				71	776				71	12390				71	4401				157	62770				71	4401				72	1302				72	0				73	446				71	764
		73	0				71	508				71	1640				71	2298				157	59870				71	2298				72	263				72	2046				73	1677				71	3782
		73	1149				71	1579				71	3340				71	3675				157	0				71	3675				72	0				72	1507				73	446				71	2003
		73	1203				71	1044				71	2637				71	2115				157	0				71	2115				72	680				72	789				74	285				71	835
		73	0				71	1363				71	1168				71	4425				157	2541				71	4425				72	1147				72	2063				74	1108				71	3099
		73	1418				71	1126				71	3061				71	2060				157	0				71	2060				72	895				72	897				74	338				71	3822
		74	1352				71	1392				71	2396				71	4187				157	129900				71	4187				72	334				72	843				74	1108				71	2475
		74	838				72	1846				71	2010				71	3104				157	11880				71	3104				72	514				72	1740				74	2162				71	728
		74	39050				72	1071				72	1967				72	2254				157	2669				72	2254				72	191				72	0				74	0				72	692
		74	4172				72	1097				72	1981				72	495				157	2797				72	495				72	1899				72	287				74	0				72	1855
		74	1622				72	724				72	2237				72	2033				157	0				72	2033				72	0				72	287				74	1608				72	3122
		74	5249				72	749				72	1851				72	2583				158	0				72	2583				72	0				72	287				74	1069				72	4977
		74	0				72	1417				72	2534				72	3131				158	2852				72	3131				73	848				72	1059				74	0				72	984
		74	0				72	2385				72	1406				72	4094				158	0				72	4094				73	0				72	2170				74	0				72	2003
		74	3309				72	747				72	1502				72	2610				158	0				72	2610				73	2305				73	0				74	24840				72	2511
		74	311				72	1284				72	1895				72	801				158	112900				72	801				73	381				73	2063				74	1622				72	728
		74	365				72	481				72	2590				72	1517				158	1079				72	1517				73	381				73	897				74	784				72	584
		74	1000				72	1523				72	2093				72	1539				158	1517				72	1539				73	298				73	287				74	2553				72	1019
		74	3363				72	1255				72	1074				72	1512				158	0				72	1512				73	478				73	897				75	1338				72	1577
		74	0				72	1095				72	1794				72	2551				158	2029				72	2551				73	633				73	1453				75	1838				72	732
		75	0				72	1044				72	1008				72	1656				158	0				72	1656				73	453				73	1345				75	1000				72	1096
		75	419				72	722				72	1175				72	2259				158	2797				72	2259				73	848				73	1544				75	0				72	1788
		75	0				73	1255				72	2194				72	1620				158	188100				72	1620				73	752				73	1112				75	0				72	1123
		75	0				73	722				73	2832				73	1130				158	18910				73	1130				73	1028				73	3229				75	569				73	0
		75	2202				73	1203				73	375				73	720				158	76430				73	720				73	381				73	1436				75	1808				73	2902
		75	1431				73	855				73	1163				73	0				158	52350				73	0				73	967				73	627				75	0				73	1168
		75	1310				73	747				73	5464				73	2431				158	4442				73	2431				73	1661				73	0				75	338				73	4061
		75	946				73	428				73	1945				73	1953				159	0				73	1953				73	0				73	1544				75	2254				73	2255
		75	1095				73	268				73	1707				73	1867				159	0				73	1867				74	705				73	1005				75	1108				73	1020
		75	879				73	1099				73	2280				73	194				159	4663				73	194				74	298				73	1274				75	1108				73	1096
		75	1041				73	1042				73	1341				73	887				159	89690				73	887				74	406				74	2852				75	1216				73	988
		75	635				73	1070				73	966				73	2222				159	104100				73	2222				74	0				74	1237				75	500				73	2179
		75	5780				73	614				73	793				73	635				159	3236				73	635				74	1111				74	897				75	1946				73	1990
		75	635				73	214				73	2702				73	1549				159	0				73	1549				74	0				74	2835				76	0				73	1536
		76	311				73	1123				73	2751				73	2195				159	0				73	2195				74	1733				74	0				76	446				73	512
		76	0				73	560				73	3400				73	1184				159	823				73	1184				74	1708				74	1668				76	677				73	1347
		76	784				73	0				73	2744				73	2308				159	0				73	2308				74	3692				74	1615				76	0				73	1424
		76	892				73	2408				73	1415				73	2926				159	33210				73	2926				74	1244				74	1597				76	1231				73	1303
		76	0				74	0				73	1920				73	1431				159	41950				73	1431				74	1517				74	0				76	662				73	3270
		76	0				74	1261				74	1873				74	1318				160	0				74	1318				74	489				74	610				76	608				74	3162
		76	1364				74	2820				74	1026				74	909				160	0				74	909				74	298				74	2117				76	0				74	3135
		76	0				74	1525				74	328				74	549				160	695				74	549				74	0				74	897				76	500				74	2439
		76	0				74	0				74	876				74	2347				160	0				74	2347				74	860				74	6029				76	1500				74	508
		76	1700				74	641				74	1366				74	468				160	1335				74	468				75	417				74	1793				76	1177				74	440
		76	1161				74	1471				74	1776				74	1566				160	2285				74	1566				75	967				74	627				76	446				74	2111
		76	0				74	0				74	901				74	3643				160	0				74	3643				75	1039				75	556				76	892				74	4397
		76	1742				74	1013				74	894				74	1431				160	0				74	1431				75	597				75	0				76	0				74	1460
		76	1485				74	0				74	2443				74	0				160	1463				74	0				75	227				75	502				76	500				74	2434
		77	568				74	695				74	2113				74	855				160	2413				74	855				75	191				75	627				76	33530				74	440
		77	0				74	695				74	1433				74	306				160	2413				74	306				75	191				75	951				77	1069				74	1855
		77	0				74	483				74	889				74	1652				160	0				74	1652				75	263				75	1308				77	608				74	1388
		77	892				74	1663				74	1384				74	1152				160	2925				74	1152				75	0				75	718				77	0				74	2039
		77	0				74	2491				74	1150				74	1894				161	823				74	1894				75	0				75	610				77	0				74	809
		77	1796				75	508				74	1657				74	24540				161	0				74	24540				75	956				75	664				77	18440				74	1316
		77	0				75	506				75	829				75	5882				161	0				75	5882				75	644				75	0				77	0				75	768
		77	2053				75	160				75	1700				75	2636				161	823				75	2636				75	0				75	2817				77	24530				75	0
		77	1000				75	778				75	2147				75	1242				161	3181				75	1242				75	2283				75	0				77	0				75	764
		77	0				75	1365				75	1175				75	2820				161	37410				75	2820				75	2103				75	789				77	1177				75	7038
		77	419				75	133				75	1424				75	3746				161	25890				75	3746				76	1493				75	1220				77	608				75	1307
		77	1634				75	1927				75	1074				75	194				161	2029				75	194				76	0				75	664				77	31600				75	184
		77	1688				75	991				75	1812				75	1786				161	3108				75	1786				76	1158				76	449				77	1108				75	2111
		77	892				75	1767				75	1538				75	1894				161	951				75	1894				76	1719				76	1112				77	0				75	952
		77	0				75	187				75	1678				75	1926				161	3309				75	1926				76	478				76	1183				77	838				75	2480
		78	2447				75	241				75	1301				75	3234				161	0				75	3234				76	1399				76	1328				77	1500				75	1420
		78	0				75	2516				75	1671				75	2012				161	0				75	2012				76	2294				76	1345				78	4778				75	656
		78	3118				75	23310				75	1103				75	2583				161	5028				75	2583				76	514				76	3067				78	1715				75	1020
		78	0				75	21060				75	1826				75	2066				161	1207				75	2066				76	298				76	3876				78	338				75	1240
		78	1161				75	560				75	1193				75	1490				162	0				75	1490				76	1708				76	1615				78	554				75	727
		78	2592				76	1017				75	1390				75	715				162	47450				75	715				76	895				76	3875				78	554				75	948
		78	784				76	2780				76	429				76	1749				162	0				76	1749				76	442				76	664				78	1054				76	0
		78	3118				76	2730				76	948				76	995				162	0				76	995				76	453				76	951				78	0				76	0
		78	0				76	1714				76	137				76	1862				162	2541				76	1862				76	824				76	573				78	1647				76	2071
		78	1203				76	668				76	1163				76	2997				162	0				76	2997				76	3861				76	341				78	0				76	1168
		78	0				76	1448				76	2383				76	742				162	823				76	742				76	1672				76	1614				78	0				76	1379
		78	1215				76	535				76	1830				76	576				162	0				76	576				77	0				76	843				78	892				76	220
		78	1729				76	909				76	1329				76	1722				162	0				76	1722				77	967				76	1005				78	2431				76	328
		78	0				76	481				76	548				76	1894				162	79690				76	1894				77	406				77	0				78	0				76	1091
		78	987				76	668				76	955				76	581				162	1335				76	581				77	334				77	1005				78	0				76	2188
		78	1460				76	534				76	1217				76	1264				162	0				76	1264				77	1636				77	826				78	662				76	835
		79	473				76	347				76	1179				76	1534				162	3748				76	1534				77	514				77	1220				79	677				76	1127
		79	0				76	1099				76	429				76	2497				162	0				76	2497				77	227				77	0				79	838				76	1091
		79	0				76	160				76	1732				76	2002				163	0				76	2002				77	1697				77	610				79	1431				76	696
		79	1053				76	0				76	1217				76	1265				163	1335				76	1265				77	777				77	0				79	1677				76	620
		79	946				76	1527				76	1455				76	3288				163	1645				76	3288				77	0				77	2188				79	0				76	2839
		79	0				77	0				76	537				76	3320				163	0				76	3320				77	1838				77	1005				79	2063				76	328
		79	365				77	241				77	1395				77	1044				163	0				77	1044				77	2747				77	718				79	57830				77	584
		79	0				77	347				77	2365				77	3117				163	2797				77	3117				77	2758				77	502				79	0				77	1388
		79	0				77	0				77	411				77	1404				163	0				77	1404				77	227				77	1005				79	1216				77	2834
		79	581				77	533				77	1419				77	1372				163	0				77	1372				77	633				77	449				79	0				77	0
		79	3094				77	0				77	548				77	2078				163	3620				77	2078				78	263				77	718				79	3338				77	835
		79	730				77	2405				77	1826				77	1022				163	951				77	1022				78	0				77	287				79	0				77	1020
		79	365				77	641				77	768				77	2367				163	0				77	2367				78	1625				78	1059				79	1623				77	3930
		79	0				77	428				77	782				77	1696				163	40410				77	1696				78	227				78	4880				79	0				77	728
		79	0				77	320				77	1711				77	1269				163	1463				77	1269				78	931				78	341				80	0				77	2255
		80	730				77	349				77	2513				77	3418				163	186300				77	3418				78	561				78	1237				80	2823				77	292
		80	311				77	562				77	2583				77	3046				163	1591				77	3046				78	0				78	1005				80	2485				77	256
		80	1095				77	641				77	1192				77	1216				163	0				77	1216				78	0				78	0				80	1877				77	1716
		80	311				77	479				77	1765				77	796				164	695				77	796				78	489				78	681				80	2146				77	912
		80	0				77	882				77	2309				77	909				164	3181				77	909				78	4494				78	681				80	892				77	876
		80	1053				78	1122				77	274				77	2776				164	0				77	2776				78	263				78	1561				80	731				77	2686
		80	1095				78	374				78	393				78	5596				164	1645				78	5596				78	859				78	0				80	1446				78	1527
		80	0				78	374				78	1498				78	4270				164	0				78	4270				78	1374				78	2207				80	0				78	0
		80	1796				78	508				78	728				78	2497				164	951				78	2497				78	0				78	0				80	0				78	2367
		80	730				78	133				78	256				78	2847				164	0				78	2847				78	478				78	1130				80	946				78	764
		80	2592				78	268				78	1289				78	968				164	0				78	968				78	0				78	3158				80	285				78	440
		80	1418				78	374				78	901				78	441				164	1645				78	441				79	1158				78	1938				80	877				78	1128
		80	1215				78	0				78	465				78	1458				165	0				78	1458				79	705				78	0				80	5572				78	0
		80	473				78	0				78	375				78	1872				165	695				78	1872				79	36020				79	843				80	0				78	2080
		80	311				78	2145				78	2367				78	387				165	0				78	387				79	1255				79	0				80	0				78	1779
		80	1000				78	214				78	858				78	0				165	2285				78	0				79	777				79	1345				81	677				78	620
		81	622				78	160				78	919				78	1862				165	0				78	1862				79	633				79	395				81	0				78	728
		81	0				78	0				78	1276				78	985				165	2029				78	985				79	453				79	0				81	392				78	2142
		81	1783				78	214				78	2131				78	1044				165	2541				78	1044				79	1266				79	0				81	38140				78	2794
		81	1298				78	880				78	1700				78	1066				165	0				78	1066				79	0				79	951				81	1377				78	3054
		81	473				78	1174				78	2089				78	1242				165	0				78	1242				79	1050				79	1686				81	1554				78	840
		81	365				79	1205				78	1222				78	801				165	109800				78	801				79	597				79	3515				81	3646				78	660
		81	0				79	293				79	3331				79	3950				165	1079				79	3950				79	1852				79	502				81	285				79	656
		81	527				79	778				79	1168				79	2955				165	0				79	2955				79	1147				79	2296				81	946				79	328
		81	0				79	1823				79	2762				79	1629				165	0				79	1629				79	1302				79	789				81	0				79	1060
		81	3537				79	508				79	692				79	1377				165	823				79	1377				79	752				79	287				81	838				79	804
		81	892				79	1284				79	2291				79	1597				166	0				79	1597				80	0				80	0				81	392				79	0
		81	568				79	2709				79	364				79	1593				166	0				79	1593				80	1744				80	502				81	0				79	0
		81	730				79	1016				79	256				79	1850				166	1463				79	1850				80	1506				80	0				81	446				79	876
		81	946				79	909				79	768				79	1237				166	0				79	1237				80	1398				80	0				81	1230				79	1163
		81	0				79	0				79	721				79	1857				166	0				79	1857				80	0				80	2262				82	0				79	984
		82	44290				79	0				79	710				79	2061				166	1207				79	2061				80	2031				80	1453				82	608				79	0
		82	1431				79	508				79	1211				79	0				166	0				79	0				80	644				80	735				82	500				79	0
		82	1257				79	0				79	1599				79	1049				166	0				79	1049				80	1384				80	0				82	1554				79	512
		82	676				79	0				79	1426				79	1845				166	1645				79	1845				80	859				80	4556				82	1162				79	184
		82	9005				79	936				79	512				79	1453				166	135300				79	1453				80	2509				80	681				82	285				79	1496
		82	1431				80	670				79	1024				79	2384				166	0				79	2384				80	1924				80	0				82	1000				79	1280
		82	0				80	1097				80	1318				80	1242				167	0				80	1242				80	0				80	1112				82	946				80	1424
		82	2011				80	562				80	1862				80	1872				167	1079				80	1872				80	2319				80	1220				82	338				80	1316
		82	15000				80	1498				80	555				80	963				167	0				80	963				80	931				80	1847				82	946				80	0
		82	23570				80	2274				80	429				80	1151				167	0				80	1151				80	263				80	341				82	4915				80	728
		82	0				80	614				80	1444				80	3028				167	2413				80	3028				80	1158				81	287				82	716				80	1424
		82	838				80	374				80	1514				80	1534				167	3693				80	1534				81	0				81	0				82	2162				80	1132
		82	0				80	587				80	1723				80	931				167	0				80	931				81	1111				81	1399				82	0				80	584
		82	1053				80	1634				80	1444				80	2244				167	5101				80	2244				81	0				81	627				82	784				80	440
		82	676				80	320				80	2069				80	2200				167	0				80	2200				81	0				81	1847				82	0				80	476
		82	1161				80	990				80	1354				80	990				167	0				80	990				81	752				81	4017				83	0				80	1127
		83	85040				80	693				80	573				80	1431				167	2669				80	1431				81	1111				81	449				83	446				80	656
		83	1053				80	776				80	685				80	2362				167	823				80	2362				81	2689				81	2207				83	392				80	1455
		83	1742				80	1629				80	519				80	1830				168	2797				80	1830				81	0				81	0				83	285				80	1563
		83	0				80	481				80	263				80	1642				168	0				80	1642				81	0				81	1345				83	1216				80	1967
		83	0				80	693				80	2619				80	1867				168	0				80	1867				81	895				81	1328				83	392				80	764
		83	1795				81	535				80	1736				80	1862				168	2029				80	1862				81	381				81	0				83	0				80	656
		83	311				81	26630				81	1121				81	10090				168	2157				81	10090				81	1719				81	48270				83	0				81	656
		83	1041				81	990				81	901				81	2690				168	3674				81	2690				81	1672				81	2690				83	1784				81	0
		83	0				81	1180				81	382				81	15850				168	0				81	15850				81	191				81	0				83	731				81	3328
		83	311				81	2513				81	948				81	882				168	0				81	882				81	1219				82	0				83	0				81	1496
		83	0				81	160				81	1682				81	1233				168	4023				81	1233				82	1050				82	1274				83	285				81	840
		83	1364				81	774				81	101				81	1840				168	54160				81	1840				82	633				82	556				84	1284				81	1527
		83	0				81	560				81	973				81	1512				168	0				81	1512				82	0				82	2100				84	2392				81	2394
		83	0				81	268				81	1175				81	306				168	186900				81	306				82	0				82	1668				84	1054				81	2223
		83	365				81	1446				81	13110				81	2024				168	3053				81	2024				82	263				82	0				84	285				81	804
		84	257				81	0				81	1116				81	1382				168	165900				81	1382				82	1888				82	1705				84	446				81	184
		84	0				81	0				81	674				81	1889				169	3748				81	1889				82	1064				82	1022				84	0				81	620
		84	0				81	1017				81	1824				81	2394				169	0				81	2394				82	0				82	2279				84	338				81	328
		84	365				81	34400				81	811				81	306				169	0				81	306				82	705				82	1237				84	1216				81	2075
[truncated: 9,576 more rows]
[truncated: 8 more columns]

## Sheet: MS data of small molecule 2
693_24_828					693_24_826					693_24_787					693_12_828					693_12_826					693_12_787					693_10_828					693_10_826					693_10_787					693_4_828
[truncated: 14,254 more rows]
[truncated: 152 more columns]
