# Supplementary material for: Trio-pharmacophore DNA-encoded chemical library for simultaneous selection of fragments and linkers
Source: Nat Commun. 2023 Mar 17;14:1481. doi: 10.1038/s41467-023-37071-1 (PMC10023787; doi:10.1038/s41467-023-37071-1)
Supplement: Supplementary file 4 — Source Data [file 41467_2023_37071_MOESM4_ESM.zip › source data/Source data1.xlsx]

## Sheet: Figure 2a
Compound ID	Target selection X	Target selection Y	No-ligand target selection X	No-ligand target selection Y
1	0.02527	32.2313	0.01742	3.78015
2	0.03771	12.945	0.0479	2.79766
3	0.02435	34.0891	0.0188	4.47793
4	0.03194	34.6758	0.02232	4.12445
5	0.05561	51.5158	0.03588	5.65666
6	0.04566	30.3131	0.03544	4.00362
7	0.02737	27.7771	0.03208	5.53939
8	0.03962	11.0283	0.03935	1.864
9	0.04215	16.3668	0.05159	3.40927
10	0.04266	17.403	0.04084	2.83499
11	0.03503	18.2724	0.02701	2.39719
12	0.07028	19.92	0.08499	4.09915
13	0.04373	7.8069	0.07375	2.24051
14	0.0222	32.1738	0.02166	5.34151
15	0.03021	41.5201	0.02734	6.39318
16	0.01869	23.1189	0.0361	7.60115
17	0.02655	9.80792	0.03886	2.44306
18	0.0144	16.2824	0.00882	4.29914
19	0.04036	32.8187	0.08604	11.9054
20	0.0304	31.0157	0.03522	6.11523
21	0.05008	16.1608	0.07198	3.95314
22	0.03233	11.744	0.03792	3.20802
23	0.02737	29.3781	0.02188	3.99637
24	0.03274	33.8661	0.02491	4.38572
25	0.01778	42.4454	0.01543	6.26958
26	0.02074	33.8819	0.02491	6.92482
27	0.02435	28.1606	0.02177	4.28495
28	0.03612	35.3086	0.0242	4.0248
29	0.01857	30.3343	0.01753	4.87189
30	0.05008	55.0134	0.04393	8.21227

## Sheet: Figure 2c
Concentration (nM)	Sulfanilamide		Compound A		C-0		C-1		C-2		C-3		C-4		C-5
	Mean	SD	Mean	SD	Mean	SD	Mean	SD	Mean	SD	Mean	SD	Mean	SD	Mean	SD
200000	0.128112	0.00631135	0.551399	0.0510303	0.208883	0.0624822	0.0291462	0.000337593	0.142721	0.0419587	0.0635481	2.06713e-05	0.0918577	0.0130987	0.118163	0.014481
40000	0.321334	0.028303	0.850095	0.0340803	not measured	not measured	0.0800831	0.0133486	0.149628	0.0190959	0.115701	0.0129803	0.338281	0.0237683	0.191467	0.0643187
8000	0.648095	0.0737372	0.912084	0.0454792	0.382105	0.0107179	0.198677	0.00919002	0.256317	0.027584	0.282435	0.0131234	0.423278	0.0253088	0.332578	0.0316444
1600	0.916441	0.0648268	0.939059	0.0287587	0.456865	0.0718731	0.429723	0.044183	0.433185	0.0208918	0.488919	0.0672793	0.649599	0.0311496	0.566435	0.0642413
320	1.0312	0.0688466	0.915278	0.0210292	0.656482	0.0298004	0.718071	0.0381648	0.613504	0.0480248	0.740987	0.0430491	0.903262	0.0837258	0.782632	0.0768208
64	0.995889	0.0786297	0.934706	0.0258661	0.849275	0.033922	0.876914	0.0401768	0.830363	0.0201546	0.943811	0.0932413	0.898441	0.00451602	0.902335	0.10887
12.8	1.01027	0.0628294	0.932364	0.0722738	0.826853	0.0637029	0.912817	0.00731854	0.891212	0.0623913	0.957787	0.0824575	0.903802	0.00443633	0.92642	0.0506038
2.56	1.00334	0.0452682	0.938216	0.072375	0.936316	0.0839489	0.904239	0.0618185	0.960665	0.081782	0.998286	0.100853	0.892656	0.0218957	0.966713	0.0489428
0.512	0.891977	0.0755169	0.958029	0.0310047	0.939604	0.0282609	0.936025	0.0344134	0.936487	0.0998658	0.959434	0.0242302	0.8903	0.00115209	1.00192	0.239594
0.1024	1.00592	0.116289	0.955236	0.0353478	0.932967	0.102501	0.937597	0.00225156	0.913417	0.0426753	0.923592	0.0731215	0.968092	0.108381	1.00596	0.152409

## Sheet: Figure 3a
Compound ID	Target selection X	Target selection Y	No-ligand target selection X	No-ligand target selection Y
1	0.0261807	22.1557	0.0277558	4.20714
2	0.0303569	8.06567	0.0419412	1.99597
3	0.0276747	24.3077	0.0245343	3.8598
4	0.0360741	24.1578	0.0274098	3.28774
5	0.048191	19.7109	0.0427254	3.13008
6	0.0558729	24.0056	0.0440633	3.39092
7	0.016593	11.2497	0.0191753	2.32855
8	0.033292	11.3178	0.0344372	2.09691
9	0.0369741	11.3198	0.0471541	2.58577
10	0.0428678	14.2179	0.042464	2.52263
11	0.048491	14.6635	0.0366207	1.9835
12	0.0444795	10.5765	0.0553424	2.35705
13	0.0551905	9.58436	0.0546658	1.70037
14	0.0202105	20.9639	0.018591	3.45404
15	0.0243161	19.8349	0.0229274	3.34981
16	0.0227221	18.6459	0.0267486	3.93157
17	0.0273335	8.95485	0.0352906	2.07086
18	0.0143991	16.2824	0.00997978	2.02132
19	0.0294334	18.8784	0.0308158	3.54021
20	0.0271688	19.71	0.0319768	4.15508
21	0.0378917	11.744	0.0577874	3.20802
22	0.0288922	16.1817	0.0346447	3.47544
23	0.0349742	19.4684	0.0302546	3.0165
24	0.041562	25.5317	0.0357288	3.93126
25	0.024769	21.2238	0.0203901	3.12942
26	0.023722	19.709	0.0274098	4.07895
27	0.0278453	20.4503	0.0262565	3.45394
28	0.0413091	27.3222	0.03007	3.56233
29	0.0261807	19.8296	0.021159	2.8705
30	0.0450324	26.6574	0.0416798	4.41925

## Sheet: Figure 3c
Concentration (nM)	4-Aminomethyl benzamidine		Compound B		T-0		Concentration (nM)	T-1		Concentration (nM)	T-2		Concentration (nM)	T-3		Concentration (nM)	T-4		Concentration (nM)	T-5
	mean	SD	mean	SD	mean	SD		mean	SD		mean	SD		mean	SD		mean	SD		mean	SD
1000000	0.128752	0.0125236	0.900577	0.102212	0.0118698	0.00391904	830000	0.00833986	0.000346984	365000	0.00680659	0.00178548	650000	0		440000	0.0176773	0.00104	650000	0.0728585	0.0119805
200000	0.44596	0.00712819	1.13774	0.114463	0.0561054	0.00580674	200000	0.0582052	0.00792384	200000	0.0108499	0.000759508	200000	0.00690176	0.00151494	200000	0.0311142	0.00695501	200000	0.172202	0.00888019
40000	0.824524	0.065897	1.05317	0.103443	0.237202	0.0263157	40000	0.230339	0.0227364	40000	0.0709125	0.00214824	40000	0.03198	0.004712	40000	0.153658	0.00487782	40000	0.459859	0.0240618
8000	1.03263	0.0229148	1.07982	0.0906712	0.740362	0.0597258	8000	0.718446	0.0625997	8000	0.373516	0.0364874	8000	0.183149	0.0123623	8000	0.562511	0.0375901	8000	0.81473	0.0639561
1600	1.05711	0.0515497	1.00396	0.145337	0.974606	0.118493	1600	0.936483	0.0474658	1600	0.811724	0.036729	1600	0.565124	0.12378	1600	0.855589	0.107388	1600	0.955332	0.0116575
320	1.01205	0.0537189	1.07204	0.0962067	1.022	0.132561	320	1.07014	0.0606773	320	0.973127	0.114981	320	0.900511	0.0478263	320	0.954583	0.00696284	320	0.961963	0.0188582
64	1.09746	0.02437	1.07341	0.139863	1.10099	0.0944961	64	1.05721	0.0223769	64	1.08874	0.0863441	64	1.08039	0.0866444	64	0.975953	0.0391361	64	0.952875	0.0508754
12.8	1.00161	0.0524037	1.08445	0.0472721	1.01195	0.0647518	12.8	1.02086	0.0302506	12.8	1.06271	0.0711845	12.8	0.908013	0.0820216	12.8	0.924599	0.0017776	12.8	0.97215	0.0166209
2.56	1.02371	0.0410863	0.948002	0.0182223	1.07171	0.0881665	2.56	1.03241	0.0576945	2.56	1.05841	0.0937723	2.56	0.987117	0.0501342	2.56	1.02303	0.032255	2.56	0.997715	0.0245398
0.512	0.964957	0.0495935	1.01549	0.0961403	1.0951	0.0661027	0.512	1.03766	0.070139	0.512	1.03805	0.0669165	0.512	0.996282	0.0449409	0.512	1.0035	0.0466306	0.512	0.969135	0.0263026
0.1024	1.07849	0.0982531	1.03073	0.056257	1.00873	0.0895405	0.1024	0.959751	0.0523897	0.1024	1.05146	0.0750865	0.1024	0.936578	0.0752858	0.1024	0.916032	0.0493937	0.1024	1.02089	0.0481761

## Sheet: Figure 4a 
Compound ID	MMP2 SL-A		Compound ID		MMP2 SL-B		Compound ID		MMP2 SL-C		Compound ID	MMP9 SL-A			Compound ID	MMP-9 SL-B			Compound ID	MMP9 SL-C
	Count	Enrichment Fold		Count	Enrichment Fold			Count	Enrichment Fold			Count	Enrichment Fold			Count	Enrichment Fold			Count	Enrichment Fold
1	926	0.898814	1	951	1.12182		1	627	1.05131		1	1204	0.811031		1	965	1.22682		1	690	1.08936
2	1223	0.845672	2	1254	1.12228		2	417	1.07762		2	2063	0.989981		2	1070	0.867837		2	449	1.09254
4	3183	1.43132	3	863	0.863401		3	263	1.14403		3	44	1.20071		3	767	0.724349		3	259	1.06083
5	1256	1.14148	4	1392	1.45196		4	640	1.28035		4	3687	1.15061		4	1532	1.86793		4	572	1.07747
6	1891	1.08183	5	1920	0.617844		5	809	1.29264		5	1798	1.13402		5	1918	0.654847		5	716	1.07722
7	681	0.9926	6	2091	0.93031		6	656	1.11834		6	3492	1.38641		6	2267	1.16142		6	868	1.39332
8	2117	1.51048	7	667	0.858837		7	339	0.988952		7	792	0.801133		7	699	1.0018		7	354	0.97239
9	196	0.69923	8	915	0.417728		8	405	0.871558		8	2700	1.33693		8	1039	0.57207		8	416	0.842939
10	655	1.03483	9	1420	1.65991		9	783	0.998005		9	536	1.32703		9	1307	1.49357		9	834	1.00092
11	651	0.796633	10	1787	1.86645		10	482	0.697236		10	1198	1.31352		10	1625	1.63923		10	456	0.621097
12	906	0.891133	11	1549	0.350174		11	702	1.02641		11	829	0.704019		11	2181	0.737324		11	735	1.01189
13	1005	1.0191	12	2524	4.20788		12	967	1.13763		12	1150	0.784991		12	1815	2.31102		12	1066	1.18085
14	1287	0.920501	13	1082	0.807203		13	664	1.08944		13	1541	1.08444		13	999	0.730845		13	663	1.02426
15	590	1.01556	14	938	1.2467		14	791	1.10625		14	2099	1.04186		14	798	0.958358		14	759	0.999497
16	1696	1.12063	15	919	0.688307		15	281	0.848088		15	790	0.943695		15	907	0.712085		15	343	0.974744
17	157	0.744795	16	505	0.892816		16	1407	1.08097		16	2760	1.2656		16	669	1.66417		16	1225	0.88617
18	1167	1.03198	17	1191	1.52516		17	662	0.754133		17	277	0.911945		17	1059	1.28071		17	765	0.820565
19	8	0.101841	18	1090	0.454049		18	267	1.12928		18	2002	1.22861		18	1361	0.751852		18	277	1.10315
20	1768	1.37333	19	1054	1.59207		19	642	0.834828		19	268	2.36765		19	1006	1.54044		19	661	0.809329
21	2800	1.34708	20	565	0.963418		20	866	0.857118		20	2091	1.12719		20	604	1.16939		20	982	0.915158
22	1195	1.08049	21	1323	1.78114		21	644	0.881503		21	3977	1.32783		21	1125	1.36788		21	667	0.859658
23	1562	1.06182	22	808	2.11921		22	779	0.762368		22	1589	0.997082		22	690	1.6414		22	766	0.705859
24	2533	0.982484	23	869	0.403403		23	747	0.861399		23	2235	1.05439		23	853	0.412823		23	748	0.81217
25	11	0.116553	24	2053	2.55858		24	393	0.582982		24	3599	0.968778		24	1832	2.1639		24	403	0.562897
26	1150	0.962129	25	877	0.757058		25	930	1.10796		25	223	1.63978		25	711	0.528488		25	860	0.964723
27	415	0.824169	26	845	1.69384		26	189	0.834011		26	1768	1.02653		26	737	1.36855		26	210	0.872551
28	1278	1.00641	27	1170	0.62043		27	1123	1.13915		27	617	0.850365		27	895	0.385597		27	1250	1.19392
29	860	0.892524	28	1948	1.0217		28	488	1.0885		28	1624	0.887526		28	1962	1.1008		28	573	1.20344
30	1270	1.27395	29	869	0.683015		29	491	0.521883		29	1163	0.837632		29	1183	1.34439		29	529	0.529431
31	1946	1.25169	30	5672	0.911083		30	789	1.0184		30	2241	1.56006		30	5315	0.849685		30	718	0.872621
32	2293	1.01258					31	707	0.856481		31	3323	1.48333						31	785	0.895426
33	1418	1.08808					32	627	0.983829		32	3200	0.980683						32	657	0.970687
34	782	1.26948					33	632	1.29617		33	2391	1.27326						33	688	1.3286
35	877	0.9091					34	799	0.844848		34	834	0.939588						34	795	0.791518
36	1954	1.1898					35	784	0.747511		35	1104	0.794207						35	842	0.755919
37	224	0.769638					36	603	1.36242		36	2764	1.16799						36	525	1.1169
38	1829	1.05626					37	461	0.919242		37	409	0.975246						37	552	1.03641
39	836	1.0782					38	188	0.71366		38	2001	0.801966						38	167	0.596914
40	1391	0.908246					39	671	0.851698		39	1128	1.00961						39	640	0.764901
41	1037	0.939074					40	708	0.941689		40	1806	0.818364						40	582	0.728885
42	2783	1.06314					41	655	0.863677		41	1349	0.847784						41	701	0.870341
43	776	0.740224					42	909	1.07042		42	4102	1.08749						42	1264	1.40153
44	1648	0.947402					43	360	0.770648		43	1389	0.919509						43	419	0.844558
45	1145	1.21758					44	947	0.984311		44	2427	0.968276						44	924	0.904307
46	874	0.883729					45	700	1.14543		45	1740	1.28409						45	669	1.03076
47	465	0.991335					46	1328	1.65977		46	1029	0.722063						46	1335	1.57106
48	976	0.855804					48	924	7.89815		47	623	0.921739						48	1003	1.11751
49	953	0.878289					49	74	0.209381		48	1335	0.812378						49	84	0.676075
50	1674	0.938564					50	342	0.306031		49	1684	1.07706						50	339	0.903165
51	1315	0.939768					51	949	1.3631		50	1997	0.777032						51	1008	0.8493
52	1389	0.848105					52	933	1.65521		51	1777	0.881322						52	932	1.26049
53	613	0.97369					53	670	1.18863		52	2037	0.863158						53	717	1.19771
54	1305	0.971873					55	496	1.32375		53	824	0.908322						55	577	1.44998
55	429	0.704835					56	3	0.611167		54	2277	1.17683						56	4	0.767291
56	1498	0.882384					57	576	1.23088		55	610	0.695524						57	560	1.12679
57	505	0.901703					58	747	0.990329		56	1789	0.731321						58	864	1.07853
58	603	0.77487					59	717	0.819844		57	851	1.05452						59	719	0.77411
59	929	1.09444					60	785	1.31623		58	1029	0.917655						60	714	1.12725
60	943	0.836401					61	526	1.30151		59	1349	1.10291						61	562	1.30937
61	681	0.959408					62	674	1.13011		60	1403	0.8636						62	592	0.934643
62	1472	0.760267					63	577	0.816304		61	1146	1.12045						63	488	0.650066
63	1202	0.856246					64	686	0.844432		62	2099	0.752355						64	739	0.856538
64	348	0.932999					65	103	0.822878		63	2120	1.04805						65	93	0.699589
65	283	0.794862					66	81	0.39134		64	690	1.28382						66	87	0.395777
66	13510	8.24049					67	223	0.734718		65	429	0.836209						67	215	0.666985
67	520	0.827455					68	622	1.04292		66	4968	2.10296						68	663	1.04674
68	1554	0.849482					69	843	0.782999		67	729	0.805046						69	827	0.723271
69	1831	0.979715					70	25	0.402083		68	1838	0.69727						70	33	0.499749
71	1070	0.906774					71	1000	0.886391		69	3138	1.16524						71	990	0.826271
72	2776	0.909307					72	174	0.54816		71	1509	0.887476						72	211	0.625896
73	447	1.00248					73	298	0.863164		72	4755	1.08092						73	246	0.670925
74	1017	0.898882					74	227	1.95401		73	664	1.03345						74	236	1.91282
75	1547	0.867634					75	32	0.260764		74	1610	0.987551						75	44	0.337608
76	1602	0.918868					76	156	1.56298		75	2325	0.904944						76	173	1.63207
77	777	0.77765					77	1246	1.65727		76	2219	0.883283						77	1049	1.31375
78	1091	0.955694					78	902	1.02562		77	907	0.629974						78	1012	1.08349
79	745	0.887122					79	79	1.19215		78	1818	1.1052						79	104	1.47775
80	4495	0.98842					80	80	0.703501		79	1029	0.850344						80	101	0.836292
81	1181	0.833236					81	857	0.875869		80	11304	1.72503						81	1237	1.19039
82	1967	0.814358					82	929	1.29186		81	1428	0.699195						82	745	0.975481
83	1209	0.865763					83	990	1.21375		82	3925	1.12772						83	1136	1.3114
84	3331	0.885139					84	1	0.0138902		83	2520	1.25235						85	719	0.923575
85	156	0.666761					85	717	0.978139		84	4919	0.907122						86	1320	1.00479
86	1895	0.896808					86	1276	1.03155		85	427	1.26656						87	416	0.697944
87	1375	1.04872					87	395	0.703822		86	3433	1.1275						88	13	0.515937
88	1470	0.792063					88	31	1.30663		87	2003	1.06021						89	93	1.23031
89	1284	0.889242					89	78	1.09588		88	2451	0.916512						90	730	1.0184
90	879	0.744554					90	707	1.0475		89	2166	1.04104						91	4	0.460375
91	1103	0.876791					91	13	1.58903		90	1329	0.78124						92	445	1.05384
92	1397	0.813949					92	482	1.21227		91	1744	0.962098						93	742	0.940523
93	1552	1.0274					93	803	1.08098		92	2087	0.84387						94	495	0.985664
94	1857	1.03331					94	374	0.790922		93	1926	0.884821						95	43	0.687365
95	1432	0.834067					95	50	0.848843		94	3812	1.47205						96	423	1.01005
96	2301	1.00732					96	392	0.994097		95	1924	0.777706						97	589	0.859191
97	771	0.96143					97	578	0.895448		96	2899	0.880744						98	224	0.798173
98	1805	1.03296					98	272	1.02933		97	1186	1.02636						99	454	0.900905
99	1111	0.987389					99	459	0.967329		98	4165	1.65414						100	1160	0.875466
100	1073	0.82264					100	891	0.714163		99	1988	1.22615						101	853	0.833403
101	1796	1.02814					101	855	0.887177		100	1416	0.7534						102	448	1.0787
102	1744	1.08546					102	628	1.60591		101	3004	1.19344						103	1097	0.726036
103	329	0.835235					103	1203	0.845582		102	2231	0.963653						104	168	0.878897
104	593	0.82105					104	130	0.722288		103	526	0.926725						105	640	0.860513
105	980	0.813745					105	583	0.8325		104	931	0.894575						106	336	0.714815
106	1945	0.960011					106	373	0.842755		105	1754	1.01075						107	47	0.783971
107	1041	0.996769					107	38	0.673169		106	2453	0.840246						108	7	0.402828
108	2046	1.02241					108	12	0.7334		107	1501	0.997417						109	762	0.813556
109	1211	0.922048					109	775	0.878765		108	2827	0.980388						110	855	0.860184
110	2220	1.01715					110	836	0.893244		109	2348	1.24068						111	250	0.728441
111	429	0.748626					111	261	0.807668		110	3275	1.04135						112	683	0.795637
112	1327	1.25903					112	761	0.941494		111	650	0.787179						113	845	0.807088
113	615	0.77399					113	702	0.712098		112	2274	1.4973						114	1043	0.709053
114	1428	1.05284					114	1046	0.755204		113	943	0.823615						115	681	0.970034
115	1479	0.968206					115	548	0.829008		114	2413	1.23465						116	596	0.869402
116	1414	0.92634					116	630	0.976008		115	2124	0.964953						117	774	1.02159
117	1106	1.11703					117	584	0.818627		116	2554	1.16117						118	599	0.904739
118	1354	0.997035					118	776	1.24479		117	1357	0.951138						119	32	0.657678
119	1250	0.868073					119	37	0.807613		118	1978	1.01081						120	31	0.686135
120	1141	1.16502					120	24	0.564154		119	1949	0.939313						121	953	0.851586
121	676	0.783345					121	830	0.787684		120	1820	1.28965						122	20	1.21151
122	1196	0.976152					122	17	1.09367		121	1319	1.06073						123	43	1.05298
123	864	0.853618					123	31	0.80622		122	1683	0.953285						124	71	0.600857
124	595	0.973951					124	62	0.55724		123	1402	0.961281						125	115	0.894309
125	987	1.01011					125	160	1.32144		124	1038	1.17915						126	313	1.20081
126	2637	1.0564					126	269	1.09603		125	1502	1.06677						127	784	1.2515
127	672	0.897427					127	942	1.597		126	3248	0.902997						128	59	0.970075
128	2623	1.12572					128	59	1.03025		127	1105	1.0241						129	31	0.938922
129	1648	1.14133					129	35	1.12583		128	3480	1.03649						130	35	0.359668
130	1077	1.04138					130	69	0.753045		129	2532	1.21694						131	576	1.2164
131	1017	0.804813					131	544	1.22009		130	1603	1.07567						132	762	0.649159
132	683	1.45259					132	850	0.769048		131	1788	0.98196						133	789	1.09277
133	1041	1.10632					133	878	1.29147		132	822	1.21324						134	375	1.06306
134	1099	0.971358					134	378	1.13803		133	1719	1.26783						135	476	1.51339
135	825	0.900568					135	352	1.18857		134	1715	1.05196						136	764	1.39353
136	1007	0.886942					136	557	1.07899		135	1398	1.05906						137	421	1.09378
137	1159	0.934744					137	417	1.15059		136	1491	0.911372						138	2	0.0822098
138	2195	0.868906					138	17	0.742131		137	1660	0.929115						139	515	0.813076
139	1058	0.978114					139	476	0.798122		138	4518	1.24119						140	898	0.803687
140	1507	0.965462					140	999	0.949542		139	2139	1.37236						141	181	0.683015
141	664	0.936203					141	169	0.677293		140	1997	0.887876						142	101	0.696075
142	1279	0.999631					142	111	0.812449		141	1051	1.02839						143	72	0.863202
143	428	0.781566					143	52	0.662097		142	2107	1.14284						144	330	0.991669
144	1408	0.98984					144	323	1.03085		143	639	0.809795						145	363	0.690562
145	683	0.828913					145	370	0.747543		144	2518	1.22849						146	172	1.04741
146	851	0.679525					146	149	0.963638		145	881	0.742021						147	877	0.670233
147	751	0.616363					147	1021	0.828687		146	1084	0.6007						148	141	1.43612
148	811	0.835788					148	82	0.887003		147	1882	1.07194						149	745	0.668836
149	1522	0.969805					149	819	0.780882		148	1127	0.806031						150	262	0.698022
150	892	1.05295					150	237	0.670586		149	2080	0.919783						151	536	1.00801
151	1144	0.906532					151	428	0.854834		150	1465	1.20015						152	691	0.818207
152	1832	0.878744					152	705	0.886569		151	1452	0.798502						153	193	0.763336
153	913	0.867634					153	246	1.03331		152	3074	1.02328						154	158	0.521054
154	648	0.88134					154	226	0.79154		153	1426	0.940454						155	388	0.753058
155	824	0.890141					155	453	0.933755		154	731	0.689982						156	850	1.06918
156	568	0.792638					156	985	1.31585		155	924	0.692717						157	526	0.684833
157	659	0.77791					157	580	0.801983		156	783	0.758299						158	157	1.26362
158	1482	1.0986					158	192	1.64117		157	1136	0.930625						159	158	0.55611
159	373	0.819896					159	207	0.773771		158	1973	1.01502						160	281	1.05004
160	1771	1.12522					160	304	1.20646		159	767	1.17003						161	319	0.731372
161	1026	0.815216					161	369	0.898488		160	2987	1.31707						162	367	1.98307
162	1344	1.03941					162	239	1.37154		161	1533	0.845317						163	261	0.941675
163	2301	1.65108					163	286	1.09588		162	1721	0.923683						164	293	1.01269
164	1721	1.09228					164	279	1.02412		163	4138	2.06061						165	786	0.668121
165	1181	1.18736					165	896	0.80887		164	2511	1.10599						166	250	0.705231
166	976	0.810043					166	303	0.907762		165	1712	1.19451						167	142	0.746269
167	283	0.777582					167	149	0.831633		166	1482	0.853609						168	74	1.29044
168	2315	1.04445					168	56	1.03713		167	477	0.909558						169	725	0.597728
169	1551	0.968406					169	927	0.811678		168	3199	1.00162						170	200	0.871922
170	1755	0.931445					170	194	0.89823		169	1962	0.850153						171	441	0.72097
171	451	1.1368					171	442	0.767431		170	2428	0.894295						172	81	1.08402
172	1973	1.08355					172	95	1.35025		171	406	0.71021						173	78	0.477516
173	1812	1.05609					173	87	0.565654		172	2692	1.026						174	5	1.91823
174	1420	0.96678					174	1	0.407444		173	2720	1.10018						175	217	0.861218
175	1337	1.30851					175	244	1.02845		174	1792	0.8467						176	75	0.6122
176	1542	0.969974					176	81	0.702191		175	1350	0.916924						177	160	1.08323
177	1239	1.11742					177	198	1.42366		176	2264	0.988336						178	82	0.963029
178	1410	0.815082					178	89	1.11008		177	1768	1.10658						179	155	0.772273
179	862	0.949155					179	143	0.756682		178	2055	0.824416						180	839	0.733209
180	1632	0.924093					180	869	0.806536		179	1076	0.822232						181	570	0.86777
181	964	0.938788					181	492	0.795487		180	1955	0.768236						182	816	0.769176
182	3616	1.93435					182	971	0.97206		181	1088	0.735312						183	35	0.85708
183	664	0.878784					183	22	0.572156		182	5190	1.43188						184	973	0.684094
184	2359	0.963129					184	1016	0.758638		183	1082	0.993788						185	670	0.755267
185	1148	1.05745					185	764	0.914655		184	2904	0.822821						186	713	0.959787
186	1064	0.787752					186	669	0.956422		185	1826	1.16727						187	786	1.28499
187	791	0.678787					187	699	1.21365		186	1647	0.84624						188	316	1.19637
188	1595	0.967874					188	270	1.08562		187	1120	0.667002						189	774	1.41851
189	1471	0.998046					189	813	1.58242		188	2186	0.920578						190	211	1.08414
190	2065	0.960814					190	227	1.2387		189	2170	1.02176						191	380	1.19824
191	1314	0.959594					191	369	1.23573		190	2789	0.900575						192	202	0.997808
192	2793	0.999627					192	199	1.04397		191	1765	0.894518						193	688	0.982437
193	1418	1.00485					193	543	0.823483		192	3501	0.869584						194	382	1.02246
194	1439	1.01486					194	416	1.18254		193	2052	1.00915						195	1031	0.629838
195	1658	0.901597					195	996	0.646202		194	1872	0.916227						196	316	0.969856
196	1931	0.941026					196	321	1.04632		195	1749	0.66004						197	603	0.950705
197	1346	0.786825					197	618	1.0348		196	4304	1.45561						198	818	1.01342
198	2479	1.25653					198	825	1.0855		197	1598	0.648279						199	686	0.983241
199	2260	1.45313					199	620	0.943769		198	3206	1.12775						200	888	0.903653
200	1087	0.975367					200	987	1.0667		199	2343	1.04549						201	1197	0.862662
201	1284	0.779688					201	1324	1.01338		200	1367	0.851255						202	84	0.755302
202	3266	1.3319					202	88	0.840354		201	1716	0.723145						203	1192	3.3708
203	1558	0.842558					203	594	1.78395		202	3609	1.0214						204	654	1.12682
204	1139	0.793479					204	513	0.938708		203	2135	0.801277						205	285	1.00005
205	1075	0.780546					205	266	0.991282		204	1460	0.705857						206	790	1.20589
206	2658	1.26978					206	889	1.44119		205	1609	0.810771						207	155	0.969539
207	1436	0.826064					207	158	1.04961		206	3166	1.04963						208	127	1.36606
208	2222	0.920793					208	100	1.14237		207	1944	0.776082						209	270	0.534859
209	1695	0.856689					209	318	0.669022		208	2321	0.667491						210	905	0.984497
210	2034	1.12861					210	929	1.0733		209	2483	0.870928						211	738	0.813593
211	1740	1.05369					211	805	0.942508		210	3443	1.32581						212	34	0.663252
212	1144	0.809714					212	41	0.849418		211	1984	0.833795						213	158	0.957095
213	720	0.652677					213	148	0.952133		212	1946	0.955874						214	118	0.703681
214	2172	0.936479					214	117	0.741		213	1452	0.91345						215	619	0.728456
215	1293	0.757094					215	755	0.943621		214	3404	1.01854						216	271	0.609187
216	1995	1.03159					216	291	0.694725		215	1576	0.640412						217	61	0.656141
217	1354	0.968814					217	68	0.77681		216	2660	0.954552						218	1176	1.05413
218	2145	0.913486					218	1129	1.07478		217	1559	0.774141						219	262	0.771216
219	1780	1.09668					219	291	0.909716		218	2537	0.749803						220	592	1.27356
220	827	0.969755					220	470	1.07383		219	2144	0.916723						221	345	0.55149
221	1068	0.823444					221	278	0.471956		220	1409	1.14662						222	499	0.965239
222	1999	0.869516					222	549	1.12783		221	1309	0.700414						223	188	0.932655
223	800	0.782091					223	134	0.706003		222	2482	0.749236						224	80	0.662409
224	926	0.963846					224	81	0.712295		223	1124	0.76258						225	186	1.08667
225	1360	1.1193					225	227	1.40848		224	1143	0.825649						226	771	1.0756
226	1392	0.954326					226	854	1.2653		225	1735	0.990966						227	654	0.683663
227	1224	1.05754					227	644	0.714971		226	1558	0.741272						228	239	1.14139
228	2077	1.1291					228	200	1.01438		227	1476	0.885022						229	937	0.726214
229	940	0.90545					229	970	0.798426		228	2694	1.01635						230	118	0.899407
230	1524	0.901601					230	104	0.841872		229	1342	0.897101						231	629	0.921042
231	871	0.753283					231	600	0.933079		230	2316	0.950868						232	101	1.10709
232	780	0.785988					232	81	0.942943		231	1104	0.662615						233	642	0.74486
233	2313	0.843878					233	742	0.914286		232	1084	0.758058						234	605	1.09656
234	1095	0.992613					234	1216	2.34072		233	2770	0.701352						235	772	0.804822
235	1383	0.836075					235	811	0.897928		234	1620	1.01914						236	91	0.787483
236	887	0.860487					236	75	0.689286		235	2444	1.02536						237	72	0.82047
237	936	1.06101					237	35	0.423581		236	1182	0.795775						238	933	0.946935
238	835	0.950782					238	922	0.993819		237	1161	0.913329						239	527	0.917615
239	780	0.89333					239	629	1.16316		238	1067	0.843163						240	756	0.964643
240	623	1.02643					240	730	0.98925		239	941	0.747927						241	258	1.10799
241	13	1.4377					241	238	1.0855		240	948	1.08393						242	767	1.06873
242	732	0.88595					242	771	1.14094		241	20	1.535						243	161	0.830945
243	378	0.741534					243	185	1.01404		242	1148	0.964256						244	563	0.919117
244	926	1.05508					244	524	0.908514		243	480	0.65348						245	543	0.891524
245	581	0.848241					245	576	1.00437		244	1179	0.932267						246	855	0.688147
246	534	1.02484					246	915	0.782122		245	703	0.71228						247	639	0.958864
247	1173	0.900868					247	704	1.12193		246	764	1.01756						248	850	0.90332
248	1004	0.989726					248	997	1.12527		247	1635	0.871431						249	2507	2.16297
249	1236	0.948018					249	2676	2.452		248	1541	1.05423						250	743	0.670177
250	549	0.828171					250	823	0.788386		249	1679	0.893719						251	519	0.784936
251	845	0.840951					251	495	0.795079		250	606	0.634414						252	599	0.785206
252	850	0.942392					252	654	0.910485		251	1204	0.831558						253	551	0.726422
253	1127	0.947365					253	539	0.754682		252	1077	0.828668						254	833	1.33528
254	841	0.949064					254	668	1.13721		253	1520	0.886726						255	624	0.824552
255	204	0.822264					255	595	0.835004		254	1156	0.905336						256	510	0.793213
256	615	0.784593					256	512	0.845722		255	534	1.49374						257	923	1.09404
257	1245	1.06118					257	901	1.13421		256	841	0.74459						258	262	1.01873
258	826	0.960309					258	241	0.995211		257	1735	1.02629						259	699	0.820086
259	1389	1.04277					259	694	0.864729		258	1000	0.806832						260	747	1.06142
260	1515	0.90231					260	845	1.27515		259	1819	0.9477						261	462	0.765083
261	690	0.999134					261	623	1.0957		260	2838	1.17303						262	762	0.863202
262	1094	0.88232					262	768	0.923968		261	1047	1.05214						263	464	0.804269
263	1191	0.858083					263	442	0.813662		262	1185	0.663254						264	597	0.841015
264	1586	1.04056					264	646	0.966496		263	1695	0.847499						265	1359	0.838222
265	1146	1.06784					265	1387	0.908562		264	2019	0.919292						266	771	0.991477
266	1750	0.949874					266	708	0.966941		265	1628	1.05276						267	758	0.932062
267	1231	1.09184					267	760	0.992493		266	2200	0.828711						268	788	0.764703
268	1431	0.914785					268	977	1.00693		267	1652	1.01687						269	244	0.698578
269	1251	1.07719					269	248	0.754076		268	1981	0.878853						270	719	1.06365
270	745	1.07089					270	677	1.06365		269	2223	1.32839						271	1241	1.38268
271	1102	0.777499					271	901	1.06614		270	1051	1.04844						272	885	0.807115
272	1874	1.0865					272	918	0.889146		271	1560	0.763827						273	216	1.36595
273	967	0.839591					273	214	1.43725		272	2328	0.936691						274	146	0.615519
274	842	0.963091					274	162	0.725341		273	1770	1.06652						275	105	0.741401
275	870	0.830338					275	124	0.929873		274	1140	0.904925						276	133	0.927725
276	1260	1.05816					276	140	1.03713		275	1137	0.753093						277	50	0.587213
277	2001	0.846457					277	63	0.785786		276	1702	0.991957						278	37	1.2167
278	601	0.824386					278	44	1.53665		277	2560	0.751536						279	92	1.24572
279	840	0.86166					279	83	1.19357		278	1003	0.954793						280	141	0.610083
280	2620	1.82449					280	161	0.739833		279	958	0.681984						281	44	0.684341
281	1551	1.33162					281	28	0.462504		280	2501	1.20867						282	35	0.601235
282	598	0.886965					282	41	0.747995		281	1528	0.910423						283	130	0.869894
283	867	0.972821					283	113	0.803045		282	629	0.647453						285	142	1.36194
284	1873	0.98962					285	106	1.07973		283	1480	1.15247						286	84	0.627784
285	624	0.960971					286	67	0.531794		284	2977	1.0916						287	213	1.07995
286	881	0.82048					287	169	0.910019		285	946	1.01104						288	61	0.702071
287	1044	0.871797					288	69	0.84341		286	1139	0.736153						289	223	1.03076
288	1785	0.926253					289	224	1.09961		287	1435	0.831608						290	361	1.36674
289	771	0.913165					290	345	1.38719		288	2256	0.812424						291	150	1.04
290	1563	1.11028					291	158	1.16343		289	932	0.766061						292	180	1.15094
291	1031	0.914912					292	180	1.22233		290	3139	1.54745						293	141	0.687636
292	524	0.972935					293	142	0.735472		291	1680	1.03462						294	223	0.807103
293	1624	0.906224					294	205	0.787982		292	877	1.13007						295	1244	1.09379
294	649	0.879994					295	978	0.913248		293	2338	0.905412						296	236	0.884759
295	415	0.929537					296	201	0.80029		294	1206	1.13484						297	240	0.972622
296	878	1.00883					297	218	0.93827		295	656	1.01971						298	1196	1.04838
297	1387	0.954968					298	1217	1.13296		296	1609	1.28302						299	580	0.818068
298	1754	1.08066					299	490	0.733999		297	1906	0.910726						300	58	0.996333
299	1151	0.894847					300	56	1.02165		298	2709	1.1583						301	82	0.850241
300	1168	0.775226					301	64	0.704769		299	2111	1.13897						302	54	0.776882
301	1045	0.891136					302	52	0.794517		300	2567	1.1824						303	134	0.87133
302	1774	1.00805					303	123	0.849418		301	1371	0.811367						304	135	1.16824
303	1236	1.22525					304	134	1.23152		302	2057	0.811173						305	128	0.613833
304	1149	1.04478					305	156	0.794517		303	1713	1.17847						306	134	1.16837
305	1424	0.919949					306	109	1.00935		304	1570	0.990729						307	202	0.972758
306	1251	1.15053					307	175	0.895014		305	2311	1.03611						308	350	0.855261
307	438	0.940573					308	415	1.077		306	1582	1.00972						309	324	0.637442
308	2459	1.09106					309	351	0.7334		307	604	0.900135						310	349	1.00169
309	403	0.849941					310	284	0.865692		308	4015	1.23631						311	505	0.905332
310	1406	0.99715					311	479	0.91199		309	600	0.878187						312	604	0.857171
311	408	0.696861					312	642	0.967618		310	2371	1.16697						313	560	1.63585
312	2404	0.978342					313	567	1.75904		311	546	0.647188						314	586	0.806757
313	1834	1.00471					314	585	0.855341		312	3378	0.954043						315	579	0.703688
314	1827	0.904291					315	646	0.83382		313	2502	0.951224						316	314	0.995576
315	752	0.716558					316	314	1.05734		314	2147	0.737486						317	107	0.384844
316	2300	1.01949					317	115	0.439276		315	1025	0.677813						318	167	0.565313
317	1515	1.21964					318	208	0.74778		316	4213	1.29598						319	510	0.805182
318	2077	1.25906					319	559	0.93729		317	1781	0.995025						320	532	0.846886
319	1375	1.14712					320	632	1.06848		318	3056	1.28563						321	614	0.658597
320	1923	1.2387					321	642	0.731349		319	1563	0.904933						322	602	0.78556
321	1182	0.908964					322	713	0.988122		320	1829	0.817623						323	700	0.85708
322	1547	0.971393					323	630	0.819223		321	1528	0.815464						324	425	0.811191
323	1426	0.946111					324	402	0.814889		322	2783	1.21275						325	500	0.894974
324	1887	1.07398					325	502	0.954294		323	2234	1.02863						326	347	0.727459
325	1075	0.801935					326	377	0.83938		324	2082	0.822352						327	494	1.06273
326	1877	1.46636					327	409	0.934457		325	1745	0.903397						328	541	0.912986
327	2491	1.6766					328	472	0.845955		326	2442	1.32396						329	410	0.725975
328	2443	0.91858					329	393	0.739041		327	2541	1.18689						330	634	0.996849
329	923	1.01696					330	694	1.15888		328	3575	0.932872						331	505	1.08843
330	1464	1.32643					331	507	1.16053		329	1470	1.12401						332	253	1.03258
331	1330	1.06201					332	218	0.944924		330	2337	1.46945						333	539	0.75469
332	1976	1.11282					333	550	0.817863		331	1564	0.866692						334	579	0.703688
333	2116	1.0993					334	655	0.845436		332	3291	1.28623						335	408	0.805458
334	1065	0.791473					335	446	0.935095		333	2777	1.00122						336	365	0.766591
335	1520	1.00697					336	381	0.849834		334	1823	0.940211						337	541	0.699614
336	1878	1.07648					337	565	0.775976		335	2032	0.934217						338	409	1.3724
337	1315	1.02056					338	363	1.29361		336	2128	0.846512						339	314	0.745142
338	1362	0.785794					339	316	0.796407		337	2149	1.15744						340	506	1.13523
339	1572	0.941965					340	418	0.995975		338	2175	0.87085						341	507	1.17646
340	651	0.953586					341	547	1.34802		339	2272	0.944806						342	810	0.800222
341	858	1.03632					342	834	0.875044		340	1039	1.0562						343	783	0.928098
342	4012	1.20386					343	807	1.01588		341	1206	1.0109						344	200	0.69543
343	1	0.44237					344	213	0.786577		342	5806	1.20905						345	915	0.869618
344	1027	0.970756					345	1053	1.06285		343	8	2.456						346	764	0.662135
345	1156	0.867113					346	732	0.673756		344	1246	0.817354						347	439	0.883324
346	1267	0.874729					347	480	1.02573		345	1436	0.747523						348	465	0.735145
347	830	1.95562					348	454	0.762279		346	2487	1.19159						349	319	1.07985
349	1382	0.960495					349	299	1.07493		347	879	1.4373						350	410	1.18564
350	1243	0.933558					350	475	1.45881		348	180	2.40261						351	374	0.813706
351	985	0.879383					351	363	0.838766		349	2586	1.24729						352	308	1.74625
353	1248	0.948995					352	281	1.692		350	1349	0.703128						353	717	1.16392
354	2268	1.03834					353	834	1.43784		351	1352	0.837666						354	601	0.858205
355	1179	0.95918					354	665	1.0085		352	74	0.987738						355	490	1.26165
356	1057	0.996452					355	457	1.24968		353	1423	0.750942						356	495	0.849052
357	1914	1.22311					356	443	0.806995		354	3522	1.11902						357	5	0.174384
358	1535	1.1514					358	464	0.976184		355	1632	0.921422						358	511	1.01227
359	1138	1.07971					359	390	1.39389		356	1424	0.93163						359	437	1.47064
360	2450	0.838373					361	1094	1.35347		357	2359	1.04617						360	6	0.0531201
361	1227	0.905401					362	449	1.1931		358	2330	1.2129						361	956	1.11366
362	1214	0.932761					363	325	0.875018		359	1376	0.906019						362	423	1.05836
363	756	0.955519					364	392	1.15181		360	3076	0.730482						363	362	0.917707
364	2262	1.24303					365	207	1.22233		361	2166	1.10919						364	389	1.07624
365	501	0.69914					366	358	1.51943		362	1914	1.02058						365	201	1.11758
366	760	0.758491					367	251	1.00923		363	1359	1.19204						366	378	1.5106
367	1008	0.894053					368	575	0.996938		364	2337	0.891252						367	262	0.991926
368	1679	0.823436					369	611	1.569		365	718	0.695349						368	601	0.981153
369	1122	0.973214					370	600	1.22233		366	949	0.657287						369	625	1.51121
370	870	0.612594					371	258	0.633257		367	1300	0.8002						370	557	1.06845
371	922	0.828153					372	605	1.02567		368	2313	0.78724						371	278	0.642491
372	831	0.847026					373	1033	0.797644		369	1904	1.14613						372	612	0.976939
373	958	1.11085					374	474	0.612459		370	1677	0.81948						373	1035	0.752507
374	1626	0.959058					375	1090	1.09929		371	1509	0.940634						374	508	0.61805
375	1499	0.911495					376	645	0.87698		372	1013	0.716568						375	960	0.911633
376	711	0.953829					377	766	1.16023		373	1126	0.906112						376	636	0.814233
377	427	0.860556					378	691	1.09126		374	2618	1.07163						377	701	0.99976
378	1446	1.1043					379	341	1.18078		375	2808	1.18496						378	781	1.16135
379	801	0.825482					380	595	1.0855		376	981	0.913318						379	409	1.33352
380	1243	0.925311					381	762	1.17307		377	470	0.657357						380	599	1.02897
381	424	1.01113					382	847	0.955971		378	2187	1.1591						381	752	1.09006
382	1238	0.860077					383	392	1.02383		379	1206	0.862531						382	1020	1.08398
383	1046	1.08875					384	992	1.6189		380	2458	1.26984						383	393	0.966492
384	1892	1.21563					385	572	1.20133		381	492	0.814252						384	1010	1.552
385	833	0.846141					386	749	1.15743		382	1758	0.847594						385	607	1.20038
386	808	1.20959					387	349	1.10517		383	1334	0.963618						386	855	1.24406
387	2060	1.06833					388	856	1.34661		384	2482	1.10671						387	322	0.960108
388	1368	1.06029					389	542	1.08252		385	998	0.703526						388	852	1.26203
389	994	1.0161					390	295	0.959011		386	1734	1.80148						389	550	1.03434
390	731	0.825983					391	626	0.993741		387	3094	1.11355						390	291	0.890751
391	877	0.906975					392	711	1.53277		388	1532	0.824045						391	612	0.91477
392	1328	0.963851					393	701	1.56933		389	1377	0.976865						392	694	1.40873
393	1453	0.851343					394	342	1.07189		390	1054	0.826507						393	728	1.53458
394	1338	1.12473					395	321	1.04632		391	1165	0.83613						394	279	0.823362
395	852	0.878553					396	438	0.797887		392	1481	0.745966						395	339	1.04045
396	904	0.8477					397	364	0.96305		393	1986	0.807551						396	477	0.818177
397	703	0.974115					398	542	0.801094		394	1905	1.11132						397	349	0.86943
398	899	0.962931					399	478	1.13452		395	1302	0.931733						398	502	0.698634
399	1032	0.872481					400	452	1.12296		396	1640	1.06726						399	508	1.13529
400	1238	0.974907					401	162	1.16481		397	911	0.876043						400	492	1.15094
401	1196	0.987079					402	756	1.43269		398	1341	0.99682						401	150	1.01553
402	1565	1.0792					403	201	1.48902		399	1316	0.77212						402	730	1.30261
403	339	0.846056					404	307	0.764269		400	1400	0.765108						403	184	1.28347
404	1166	0.940818					405	172	0.767304		401	1707	0.977702						404	335	0.785262
405	988	1.04186					406	530	1.34128		402	2250	1.07677						405	200	0.8401
406	596	0.721348					407	394	1.15491		403	481	0.833099						406	520	1.2391
407	826	0.848775					408	610	0.603255		404	1349	0.75539						407	386	1.06538
408	1640	1.18641					409	283	0.780858		405	1777	1.30045						408	593	0.552189
409	2540	1.94735					410	921	1.11132		406	938	0.787868						409	308	0.8002
410	976	1.06017					411	482	0.956436		407	1200	0.855748						410	935	1.06232
411	1216	1.23094					412	759	1.11509		408	2368	1.18884						411	495	0.92486
412	970	0.930296					413	547	1.06637		409	2912	1.54936						412	817	1.13019
413	1789	1.29897					414	533	0.894923		410	1712	1.29057						413	526	0.965538
414	1133	1.11009					415	621	0.965737		411	1513	1.06291						414	597	0.943831
415	587	0.892341					416	950	1.41096		412	1200	0.798698						415	632	0.925435
416	1229	1.26878					417	1077	1.00955		413	2321	1.16955						416	960	1.34253
417	2422	1.0322					418	498	1.62326		414	1642	1.11649						417	1038	0.91616
418	2115	1.00522					419	682	0.910078		415	801	0.84504						418	488	1.49775
419	1143	0.88012					420	1310	1.44518		416	1485	1.06393						419	634	0.796609
420	1237	0.846422					421	535	0.976042		417	2932	0.867171						420	1166	1.21118
421	1415	0.969343					422	675	0.897796		418	3390	1.11816						421	591	1.01523
422	1186	0.990374					423	873	1.23221		419	1899	1.01478						422	715	0.895451
423	1118	0.942037					424	756	0.928728		420	1899	0.901767						423	905	1.20277
424	1492	0.920846					425	465	0.650326		421	1548	0.735943						424	797	0.921906
425	1532	0.915516					426	553	0.838648		422	2083	1.20714						425	451	0.593904
426	2375	0.984657					427	767	0.956663		423	1548	0.90521						426	579	0.826789
427	1471	0.924327					428	606	1.13436		424	2206	0.944878						427	692	0.812702
428	1068	0.760791					429	481	0.757658		425	2213	0.917785						428	550	0.969395
429	674	0.691379					430	483	0.757878		426	3385	0.97394						429	436	0.64666
430	812	0.659696					431	413	0.78633		427	2349	1.02435						430	503	0.743159
431	1462	1.05894					432	729	0.970676		428	1239	0.612516						431	410	0.735022
432	690	0.75882					433	558	1.04132		429	813	0.578761						432	692	0.86759
433	1109	0.668604					434	1016	0.705219		430	1056	0.595393						433	540	0.948864
434	1646	0.842756					435	393	0.829667		431	1894	0.952038						434	1140	0.74507
435	1734	0.997814					436	1098	1.27821		432	815	0.622013						435	432	0.85873
436	2310	1.03823					437	379	0.733013		433	1689	0.706675						436	1290	1.41401
437	1881	0.882628					438	572	0.836333		434	2767	0.983181						437	413	0.752115
438	2330	1.1827					439	874	1.02526		435	2506	1.00077						438	630	0.867333
439	1767	0.845503					440	598	1.10919		436	3206	0.999991						439	946	1.0449
440	2275	0.945635					441	626	0.99893		437	2560	0.833645						440	611	1.06711
441	1580	1.0148					442	500	0.769731		438	3853	1.35728						441	563	0.845923
442	795	1.05137					443	171	0.64512		439	2059	0.683734						442	570	0.826239
443	1448	0.922321					444	81	0.502584		440	3542	1.02175						443	162	0.575468
444	1498	0.987218					445	89	0.485659		441	3314	1.47716						444	83	0.484912
445	1285	1.04206					446	55	0.457336		442	1219	1.11878						445	93	0.477844
446	2049	0.957398					447	55	0.430951		443	2621	1.1586						446	53	0.414964
447	863	0.993534					448	23	0.374849		444	1975	0.903276						447	48	0.354134
448	1494	0.973703					449	9	0.203722		445	1685	0.948294						448	24	0.3683
449	1537	0.758631					450	38	0.41105		446	2536	0.822341						449	9	0.191823
450	2164	1.03631					451	42	0.508297		447	1334	1.06581						450	31	0.315744
451	1375	0.930415					452	8	0.109873		448	2150	0.972448						451	45	0.512793
452	1401	0.920208					453	3	0.0763958		449	2129	0.729263						452	5	0.0646594
453	1522	1.04305					454	79	0.631139		450	2782	0.924572						453	8	0.191823
454	1320	0.972404					455	51	0.426979		451	1794	0.842459						454	65	0.48896
455	1013	1.04033					456	10	0.0778556		452	2299	1.04795						455	48	0.37839
456	2638	1.07111					457	43	0.210241		453	1762	0.838007						456	17	0.124624
457	1501	0.863736					458	19	0.0940256		454	1747	0.893136						457	39	0.179546
458	1392	0.998831					459	15	0.0860798		455	1001	0.713422						458	13	0.0605756
459	1277	1.04904					460	45	0.404448		456	3704	1.04371						459	14	0.0756484
460	1665	1.06707					461	68	0.611167		457	1904	0.760361						460	33	0.279271
461	1599	1.22804					462	53	0.390263		458	1806	0.899337						461	63	0.533154
462	1423	1.01818					463	39	0.335711		459	1540	0.877956						462	62	0.429868
463	1065	0.928323					464	663	1.10863		460	2190	0.974037						463	51	0.413365
464	1645	1.26777					465	866	1.36234		461	2368	1.26211						464	625	0.984043
465	1085	0.74937					466	640	1.31699		462	2032	1.00901						465	812	1.20278
466	1369	1.01187					467	653	1.33923		463	1616	0.97756						466	545	1.05599
467	1351	0.837327					468	397	1.14992		464	2283	1.22105						467	600	1.15866
468	846	0.869326					469	482	0.985225		465	1469	0.70411						468	348	0.949114
469	926	1.12229					470	291	0.840896		466	1678	0.860728						469	539	1.03738
470	2515	1.16194					471	215	1.05543		467	1710	0.735509						470	323	0.878847
471	1468	1.04363					472	309	0.946619		468	971	0.692443						471	219	1.01227
472	1537	1.01899					473	192	0.664838		469	1375	1.15651						472	330	0.951902
473	1357	0.930692					474	398	0.928413		470	3690	1.18311						473	207	0.674912
474	863	0.919916					475	334	0.857688		471	2205	1.08788						474	495	1.08724
475	1216	1.02121					476	299	0.77927		472	2737	1.25929						475	355	0.858367
476	992	1.14353					477	500	1.0289		473	1598	0.760598						476	307	0.753385
477	552	0.871323					478	248	0.678163		474	1264	0.935054						477	557	1.07925
478	765	0.918353					479	558	1.05256		475	1282	0.747173						478	361	0.929504
479	1929	1.09718					480	724	0.790857		476	1656	1.3248						479	607	1.07811
480	1253	0.78069					481	896	0.944147		477	603	0.660556						480	666	0.685008
481	814	0.892968					482	471	0.564984		478	989	0.823942						481	989	0.981273
482	542	0.861687					483	593	0.640887		479	1996	0.787877						482	626	0.707052
483	1349	0.867695					484	514	0.674119		480	1957	0.846195						483	668	0.679775
485	1177	0.79039					485	736	0.968393		481	1015	0.772733						484	620	0.765644
487	1361	0.929831					486	463	1.07593		482	1276	1.40784						485	823	1.01961
488	1602	0.954447					487	577	0.77334		483	2220	0.990969						486	666	1.45727
489	1404	0.961808					488	818	0.867941		485	2731	1.27274						487	696	0.878346
490	1417	1.20546					489	579	0.6336		487	1586	0.751971						488	768	0.767291
491	1309	1.03266					490	475	1.08932		488	2045	0.845541						489	566	0.583196
492	1994	1.19201					491	884	0.858937		489	1638	0.778731						490	539	1.16389
493	761	0.980753					492	956	0.811493		490	2228	1.31538						491	891	0.81517
494	926	0.850747					493	632	0.715291		491	1720	0.941666						492	944	0.754503
495	984	0.7518					494	786	0.822563		492	3770	1.56404						493	669	0.712941
496	1895	1.05678					495	648	0.654605		493	866	0.774542						494	857	0.84448
497	875	0.790753					496	229	0.754486		494	1246	0.794437						495	708	0.673441
498	1339	0.930245					497	689	0.868235		495	1651	0.8754						496	318	0.986517
499	1192	0.941616					498	883	0.950106		496	2936	1.13628						497	706	0.837692
500	594	0.79386					499	614	0.927704		497	1449	0.908769						498	972	0.98478
501	1500	0.892475					500	711	0.766384		498	1898	0.915093						499	642	0.913351
502	1398	0.791595					501	794	1.21468		499	1392	0.763113						500	770	0.7815
503	852	0.817126					502	372	0.607087		500	1027	0.952534						501	1259	1.81355
504	1065	0.799871					503	501	0.744999		501	1904	0.786183						502	437	0.671508
505	1334	0.77393					504	803	0.790285		502	2302	0.904593						503	566	0.792494
506	104	0.534959					505	434	0.639148		503	1093	0.727481						504	719	0.666283
507	1397	0.838807					506	741	0.896781		504	1961	1.02212						505	476	0.660055
508	1906	0.996051					507	406	0.587994		505	1887	0.759749						506	752	0.856935
509	2974	1.26349					508	762	0.691476		506	312	1.11377						507	438	0.597287
510	849	1.02756					509	779	1.02607		507	1748	0.728382						508	785	0.670739
511	1455	1.31223					510	707	0.94241		508	3254	1.18013						509	918	1.13853
512	1381	0.851447					511	569	1.0213		509	3604	1.06259						510	644	0.808291
513	1189	0.908033					512	718	1.05612		510	1252	1.05161						511	589	0.99545
514	1368	1.0973					513	691	0.76093		511	1939	1.2136						512	614	0.850391
515	1955	1.52259					514	982	0.837051		512	2258	0.96614						513	724	0.750701
516	706	0.861554					515	687	0.787013		513	2019	1.07006						514	893	0.716727
517	1158	0.914758					516	972	0.796853		514	2120	1.18013						515	640	0.690346
518	1227	1.03734					517	508	0.75449		515	2003	1.08261						516	879	0.67852
519	1806	0.804147					518	1178	0.82944		516	1145	0.969695						517	550	0.769156
520	1453	0.924507					519	633	0.900741		517	2068	1.13371						518	1261	0.83602
521	1081	0.888438					520	1028	0.930784		518	2245	1.31718						519	571	0.765058
522	629	1.10967					521	926	1.08004		519	3018	0.932587						520	1007	0.858513
523	2007	1.24609					522	1169	1.02065		520	2781	1.228						521	855	0.93898
524	1073	0.816273					523	1104	0.936472		521	1356	0.773417						522	1010	0.830318
525	2212	1.17859					524	658	0.63833		522	898	1.09944						523	972	0.776343
526	1445	0.908635					525	847	0.813928		523	2785	1.19999						524	674	0.61566
527	129	1.71626					526	790	0.732103		524	1736	0.916511						525	877	0.793531
528	244	0.655164					527	944	0.601921		525	3149	1.1644						526	909	0.793178
529	2267	1.38325					528	676	0.832961		526	2297	1.00239						527	920	0.552353
530	1305	0.799852					529	586	0.698817		527	103	0.951006						528	759	0.880606
531	955	0.84282					530	553	0.798052		528	337	0.627975						529	569	0.63891
532	1753	1.00255					531	766	0.934438		529	2898	1.22715						530	629	0.85471
533	891	0.954362					532	717	0.590177		530	1818	0.773295						531	737	0.846547
534	2120	0.991882					533	989	0.985238		531	1434	0.878279						532	736	0.57043
535	1822	0.974899					535	7	0.0417382		532	2840	1.12719						533	931	0.873286
537	411	0.802711					536	987	0.677016		533	1309	0.973033						535	6	0.0336859
539	277	0.850948					537	1178	0.891584		534	3172	1.02993						536	1037	0.669765
540	1113	0.809466					538	1437	0.855157		535	2781	1.03268						537	1112	0.792471
542	851	0.787155					539	473	0.721802		537	882	1.19547						538	1454	0.814733
543	626	0.868099					540	519	0.693323		539	410	0.874096						539	453	0.650904
544	1046	0.80789					541	1003	0.799739		540	1487	0.750528						540	536	0.67421
545	815	1.09335					542	405	0.816906		542	1405	0.901902						541	984	0.738762
546	1046	0.83978					543	526	0.959623		543	916	0.881541						542	419	0.79578
547	1793	0.89903					544	627	0.854407		544	1890	1.01306						543	568	0.975719
548	1077	0.951913					545	909	1.18077		545	1158	1.07811						544	635	0.814766
549	1441	0.884126					546	1098	0.930736		546	1716	0.956101						545	856	1.04697
550	678	0.833709					547	616	0.613157		547	2836	0.986853						546	1029	0.821299
551	509	0.911605					548	1260	0.736557		548	1942	1.1912						547	728	0.682314
552	777	1.24537					549	910	0.756168		549	2232	0.950379						548	1224	0.673719
553	910	1.08652					550	1131	0.98186		550	1022	0.872144						549	876	0.685398
554	953	0.897453					551	1090	0.869676		551	705	0.876254						550	1340	1.09535
555	853	0.945126					552	935	0.937557		552	1254	1.39485						551	1106	0.830898
556	1247	0.824259					553	782	0.896683		553	1300	1.07719						552	932	0.879961
557	459	0.828767					555	671	1.10092		554	1437	0.939135						553	859	0.927443
558	1629	1.54557					556	310	0.952069		555	944	0.72588						555	794	1.22664
559	1384	0.789478					557	881	0.836084		556	2523	1.15736						556	353	1.02081
560	984	0.826766					558	1140	0.850189		557	517	0.647832						557	829	0.740781
561	495	0.598287					559	835	0.909669		558	1803	1.18718						558	1297	0.910778
562	1337	0.940674					560	347	0.863849		559	1794	0.710197						559	1137	1.16632
563	1437	0.948077					561	909	1.12006		560	1598	0.931786						560	414	0.970443
564	892	0.888225					562	786	0.786214		561	717	0.601417						561	1041	1.20779
565	1109	1.38097					563	188	0.48277		562	1835	0.895975						562	979	0.922068
566	478	0.953564					564	405	0.576304		563	2018	0.923975						563	236	0.570632
567	536	0.721797					565	707	0.843112		564	1222	0.844465						564	454	0.608295
569	1207	1.02582					566	406	0.875251		565	1338	1.15627						565	740	0.83092
570	679	0.912976					567	268	0.581857		566	1052	1.45643						566	390	0.791649
571	946	0.97378					568	225	0.447195		567	849	0.793433						567	210	0.429301
572	930	0.852651					569	633	1.10534		568	346	70.8146						568	258	0.482832
573	1134	0.907959					570	372	0.745423		569	1468	0.865851						569	702	1.15422
574	593	0.7187					571	476	0.789458		570	1015	0.947127						570	333	0.628298
575	1094	0.850532					572	783	0.949491		571	1310	0.935822						571	450	0.702743
577	3293	1.29343					573	527	0.785573		572	1237	0.787064						572	722	0.824381
578	1710	0.909745					574	632	0.863145		573	1353	0.751802						573	425	0.596522
579	901	0.871203					575	946	1.08169		574	1046	0.879785						574	606	0.779293
580	1861	1.0411					576	1031	0.896958		575	1376	0.74241						575	754	0.811792
581	1943	0.858881					577	1038	0.919407		576	5	3.07						576	1019	0.834736
582	1434	0.978948					578	685	1.14073		577	3941	1.07426						577	1003	0.836514
583	2389	0.896181					579	1131	0.946242		578	3007	1.11022						578	835	1.30931
584	1998	1.09388					580	1194	0.99895		579	1059	0.710629						579	1161	0.914605
585	1596	0.962539					581	582	1.12385		580	2089	0.81103						580	1133	0.892547
586	1964	1.04393					582	1723	1.5065		581	2695	0.826744						581	611	1.11094
587	1532	0.975474					583	924	0.82864		582	2041	0.966954						582	2390	1.96762
588	1303	0.988269					584	1052	0.79132		583	3437	0.89477						583	920	0.776861
589	1311	0.958194					585	785	0.616269		584	2845	1.08096						584	1066	0.755014
591	2819	1.10236					586	686	0.553845		585	1614	0.675525						585	922	0.681544
592	2124	0.996388					587	752	1.02818		586	2723	1.00446						586	698	0.530617
593	1059	0.866333					588	1135	0.945704		587	2195	0.969938						587	821	1.05696
594	2057	0.994215					589	773	0.905909		588	1355	0.713218						588	1252	0.982258
595	2721	1.02594					590	902	1.20629		589	2106	1.06822						589	806	0.88941
596	1310	0.898805					591	1062	0.82841		590	2	1.228						590	1245	1.56774
597	3236	1.059					592	358	0.873444		591	3810	1.03396						591	1153	0.84686
598	1410	0.977652					593	762	0.942731		592	2391	0.778405						592	403	0.925803
599	3771	1.21965					594	499	0.744743		593	1410	0.800498						593	832	0.96921
600	1261	1.09432					595	566	0.687031		594	3383	1.13475						594	509	0.715295
601	1597	1.14222					596	620	0.898988		595	6616	1.73118						595	653	0.746337
602	1639	0.833864					597	691	0.812146		596	1465	0.697564						596	627	0.856035
603	461	0.795059					598	540	0.942943		597	4472	1.01565						597	693	0.766922
604	963	0.851153					599	2508	2.23604		598	2632	1.26649						598	553	0.90924
605	2543	0.954153					600	915	1.71015		599	6052	1.35841						599	3044	2.5554
606	1192	1.11246					601	799	0.792731		600	1305	0.785943						600	1135	1.99742
607	3579	1.47725					602	590	0.895872		601	2456	1.21906						601	765	0.714664
608	2512	1.09724					603	232	0.63441		602	2465	0.870333						602	629	0.899303
609	286	0.437778					604	837	0.811335		603	594	0.710947						603	251	0.646275
610	2155	1.00507					605	784	0.835492		604	1414	0.867328						604	781	0.712832
611	2140	0.882061					606	1459	1.19851		605	3687	0.960057						605	692	0.694375
612	1090	0.907212					607	384	0.802352		606	1241	0.803769						606	1301	1.0063
613	61	0.287835					609	525	0.892524		607	3940	1.1286						607	377	0.741715
614	1425	0.908979					610	496	1.00211		608	3914	1.18647						609	459	0.734742
615	1094	1.19642					611	548	1.04499		609	408	0.433411						610	447	0.850361
616	1174	1.07692					612	244	1.03559		610	2638	0.853838						611	553	0.99293
617	1092	1.0819					613	678	0.8173		611	3438	0.983429						612	267	1.06701
618	917	0.882334					614	331	0.961027		612	1647	0.951324						613	534	0.606114
619	697	1.06047					615	477	1.11058		613	85	0.278346						614	281	0.768202
620	1510	0.914413					616	979	1.40619		614	1610	0.712717						615	443	0.971171
621	1726	1.10058					617	1045	0.758064		615	1742	1.32211						616	890	1.20368
622	1989	0.976824					618	495	0.673781		616	1467	0.93389						617	967	0.660508
623	1862	1.04729					619	91	0.761865		617	1364	0.937844						618	403	0.516512
624	1540	1.13258					620	662	0.858096		618	1252	0.836027						619	101	0.796196
626	1807	0.936844					621	166	0.630147		619	1015	1.07173						620	633	0.77258
627	1102	1.02738					622	659	0.833869		620	1717	0.721586						621	150	0.536151
628	1131	0.842645					623	210	0.748367		621	2156	0.954078						622	587	0.699379
629	535	0.821764					624	556	0.79955		622	2626	0.895011						623	208	0.697944
630	1241	0.886168					625	608	0.938357		623	2593	1.01214						624	491	0.664835
631	2232	1.57916					626	1741	1.20231		624	2585	1.31936						625	633	0.919877
632	1859	1.30276					627	921	0.995375		626	2849	1.02507						626	1810	1.17695
633	1167	1.1126					628	757	0.798366		627	1532	0.991198						627	818	0.832419
634	1814	0.976822					629	493	0.913046		628	1616	0.835556						628	623	0.618666
635	187	1.40805					630	748	0.840354		629	660	0.703541						629	497	0.86669
636	85	0.324851					631	1173	0.912665		630	1294	0.641255						630	689	0.728856
637	2016	0.966478					632	840	0.934267		631	1893	0.929469						631	1063	0.778769
638	998	0.869922					633	514	1.16133		632	2823	1.37293						632	703	0.736222
639	1053	0.87109					634	498	0.989792		633	1435	0.949449						633	532	1.13179
640	1447	0.880481					635	642	0.743827		634	2525	0.943608						634	458	0.85712
641	1198	1.05992					636	317	0.853479		635	191	0.998075						635	601	0.655652
642	1346	0.883755					637	203	0.797857		636	103	0.273183						636	283	0.717434
643	1618	1.12099					638	520	0.905432		637	2527	0.840735						637	200	0.740152
644	1049	1.02552					639	597	1.04248		638	1339	0.809995						638	542	0.888615
645	1515	0.903831					640	749	1.22561		639	1263	0.725088						639	555	0.912528
646	665	0.790265					641	447	0.831633		640	1666	0.703523						640	624	0.961425
647	640	1.18088					642	360	0.597069		641	3289	2.01944						641	495	0.867144
648	362	0.88474					643	720	0.91675		642	2221	1.01202						642	353	0.551263
649	521	0.868896					644	336	0.759157		643	2436	1.17126						643	616	0.738518
650	684	0.866374					645	983	1.41193		644	1128	0.765294						644	332	0.706305
651	665	0.917866					646	403	1.08982		645	1883	0.779609						645	843	1.14012
652	718	1.09336					647	388	1.24807		646	938	0.773581						646	434	1.1051
653	551	0.779363					648	291	1.01051		647	1240	1.58782						647	392	1.18728
654	866	1.13846					649	371	0.994486		648	612	1.03803						648	274	0.895899
655	831	0.830756					650	773	1.37335		649	911	1.05439						649	419	1.05755
656	1072	1.21362					651	248	1.30663		650	1286	1.13043						650	966	1.616
657	1075	0.96216					652	175	1.09137		651	1035	0.991403						651	291	1.44363
658	413	0.779099					653	258	1.02059		652	840	0.88771						652	203	1.19204
659	962	1.06523					654	333	0.925084		653	1075	1.05523						653	260	0.968426
660	549	1.1662					655	276	1.09534		654	1075	0.980757						654	388	1.01492
661	950	0.767583					656	329	0.899659		655	1169	0.811034						655	282	1.05378
662	899	0.899753					657	863	0.959849		656	1685	1.32385						656	365	0.939803
663	685	0.816225					658	90	1.04771		657	1797	1.11619						657	859	0.899595
664	1065	1.24801					659	853	1.39953		658	555	0.726588						658	93	1.0194
665	514	0.793641					660	309	0.973456		659	1688	1.29716						659	744	1.14939
666	685	0.926677					661	761	1.17597		660	849	1.25159						660	338	1.00262
667	848	0.840627					662	1046	0.947784		661	1455	0.815862						661	673	0.979242
668	728	1.06903					663	1103	1.27432		662	1405	0.97587						662	1067	0.91034
669	1229	1.11982					664	1846	1.24941		663	974	0.805435						663	1225	1.33261
670	279	0.880009					665	751	0.901741		664	1232	1.00192						664	1985	1.26501
671	258	0.567818					666	311	0.848539		665	754	0.80795						665	750	0.847939
672	986	0.806615					667	964	1.05491		666	866	0.813033						666	346	0.888893
673	286	0.953053					668	1172	1.13247		667	1371	0.943186						667	911	0.938678
674	726	1.18291					669	722	0.9459		668	1125	1.14647						668	1198	1.08998
675	359	0.829299					670	1033	1.15207		669	1511	0.955461						669	733	0.904219
676	675	1.38561					671	1388	0.904853		670	331	0.724541						670	1146	1.20344
677	1054	1.22377					672	1239	0.94125		671	479	0.731606						671	1278	0.784478
678	1029	1.08899					673	1155	1.13397		672	1239	0.703417						672	1353	0.967817
679	1221	0.922911					674	1117	0.561178		673	356	0.823291						673	1062	0.981763
680	1335	0.954833					675	1045	0.826756		674	1113	1.25853						674	984	0.465484
681	836	0.934482					676	1073	0.992106		675	694	1.11257						675	1011	0.753137
682	752	1.01965					677	20	0.284264		676	1518	2.16253						676	1009	0.878438
683	1549	1.11556					678	882	1.06112		677	1964	1.58254						677	18	0.240894
684	571	0.851917					679	590	1.09269		678	1167	0.857102						678	857	0.970819
685	854	0.797433					680	822	1.05764		679	1804	0.946309						679	552	0.962601
686	995	0.879876					681	1113	0.849224		680	2594	1.28756						680	736	0.891673
687	1307	0.93632					682	1130	0.985893		681	1259	0.976658						681	1164	0.836261
688	1499	1.36233					683	764	1.04693		682	1071	1.00781						682	1092	0.89709
689	817	0.878824					684	1091	1.02661		683	2162	1.08056						683	747	0.963845
690	1315	0.960721					685	1288	1.09407		684	952	0.985712						684	989	0.876271
691	1923	0.91201					686	821	1.03457		685	1297	0.840482						685	1166	0.932586
692	997	0.762061					687	785	0.844658		686	1941	1.19118						686	798	0.946853
693	3710	2.31235					688	1120	0.955348		687	1738	0.864074						687	775	0.78519
694	1220	1.07135					689	658	1.02328		688	1730	1.09113						688	1167	0.937294
695	1047	0.960916					690	926	0.840922		689	1139	0.850268						689	716	1.04844
696	709	1.08903					691	928	0.936685		690	1680	0.851791						690	955	0.816601
697	1608	0.962885					692	966	0.995594		691	2211	0.727715						691	1140	1.08346
698	858	0.94475					693	1010	1.21273		692	1571	0.833342						692	942	0.91415
699	947	0.883341					694	1141	0.789294		693	8460	3.65934						693	1032	1.16676
700	1059	0.978527					695	1539	1.0274		694	1503	0.915971						694	1154	0.751659
701	791	0.766097					696	1235	0.906111		695	1726	1.09934						695	1543	0.969904
702	1316	1.35701					697	1583	1.02108		696	1067	1.13739						696	1239	0.855949
703	2527	1.08216					698	1489	1.23982		697	2595	1.07839						697	1473	0.894633
704	1148	0.799749					699	682	1.03045		698	1000	0.764156						698	1305	1.02314
705	467	0.765845					700	519	0.93568		699	1446	0.93605						699	696	0.990175
706	904	1.70716					701	1107	1.23912		700	1183	0.758602						700	516	0.875934
707	1046	0.94674					702	852	0.978786		701	1138	0.764895						701	994	1.04765
709	855	0.851861					703	591	0.976215		702	2117	1.51496						702	880	0.951902
710	792	0.91477					704	805	0.769936		703	2729	0.811038						703	637	0.990739
711	885	0.782995					705	289	0.885349		704	1632	0.789013						704	907	0.816823
712	767	0.784957					706	805	1.01861		705	588	0.669197						705	280	0.807675
713	807	0.829251					707	933	0.821049		706	1673	2.19257						706	997	1.18787
714	680	1.00606					708	552	0.986444		707	1505	0.945339						707	1023	0.847666
715	836	0.776936					709	448	0.806488		709	1191	0.823506						708	503	0.846376
716	1203	1.01608					710	282	1.00789		710	1163	0.932221						709	519	0.879729
717	998	1.00167					711	495	0.773728		711	1216	0.746623						710	331	1.11392
718	407	0.996097					712	684	0.868199		712	1096	0.778419						711	502	0.738836
719	691	0.865942					713	187	0.707667		713	1301	0.927774						712	690	0.824659
720	1965	1.15286					714	729	0.96962		714	797	0.818324						713	191	0.680585
721	933	0.992142					715	724	0.817901		715	1559	1.00549						714	983	1.23109
722	529	1.38675					716	533	1.00696		716	1437	0.842307						715	801	0.852033
723	361	0.774282					717	737	0.798634		717	1831	1.27536						716	652	1.15983
724	740	0.819922					718	698	0.84058		718	601	1.02078						717	835	0.851979
725	830	1.17588					719	623	0.65989		719	1239	1.07754						718	767	0.869722
726	709	0.718123					720	499	0.910365		720	2905	1.1828						719	679	0.677197
727	1196	0.895977					721	730	0.80171		721	1278	0.943138						720	439	0.754121
728	1135	0.765673					722	766	1.44715		722	647	1.17706						721	678	0.70111
730	618	0.889779					723	972	0.750068		723	420	0.625163						722	796	1.41599
732	221	1.02639					724	943	1.14693		724	887	0.682051						723	1015	0.7375
734	1435	1.10448					725	929	0.979765		725	1275	1.25356						724	923	1.05703
735	837	0.848742					726	411	0.861713		726	970	0.681831						725	913	0.906648
737	654	0.769953					727	971	0.855721		727	1761	0.91554						726	397	0.783742
738	1093	1.07686					728	631	0.698002		728	1812	0.848316						727	904	0.750142
739	700	1.06138					729	1070	1.24799		730	789	0.788357						728	725	0.755139
740	1472	0.886849					730	1004	1.02525		732	261	0.841227						729	1261	1.38486
741	1191	0.823545					731	636	1.04771		734	2074	1.10782						730	923	0.887481
742	570	0.749891					732	554	0.841208		735	1059	0.745244						731	693	1.07493
743	657	1.05494					733	523	0.985024		737	983	0.803142						732	563	0.804941
744	1443	0.759251					734	578	0.975841		738	1946	1.33056						733	662	1.17399
745	1501	1.33333					735	920	0.97195		739	886	0.932311						734	545	0.866382
746	1035	1.00187					736	826	0.906326		740	2012	0.841244						735	965	0.959943
747	1041	1.03079					737	577	0.930457		741	1528	0.733248						736	928	0.958769
748	790	0.930685					738	858	0.86818		742	846	0.772407						737	684	1.03858
749	1374	0.865219					739	810	1.04771		743	856	0.953872						738	807	0.768879
750	1078	0.76668					740	866	0.893283		744	2010	0.733951						739	733	0.892737
751	1486	0.87328					741	671	0.729054		745	1544	0.951822						740	823	0.799342
752	1162	1.06591					742	1025	0.984204		746	1442	0.968695						741	706	0.722277
753	1301	0.993995					743	673	0.864107		747	1277	0.877535						742	999	0.903209
754	904	1.09562					744	1091	1.05337		748	1015	0.829839						743	662	0.800336
755	977	1.11751					745	1023	1.33026		749	1811	0.791425						744	1100	1.00002
756	1580	1.91492					746	827	0.823855		750	1437	0.709258						745	1047	1.28195
757	1049	0.906783					747	1511	0.910723		751	2042	0.832804						746	791	0.741965
758	826	1.05912					748	967	0.884066		752	1638	1.04275						747	1528	0.867175
759	1148	0.983711					749	956	0.76326		753	1579	0.837224						748	988	0.850505
761	812	0.989544					750	1311	1.00785		754	1377	1.15819						749	987	0.741982
762	176	0.712651					751	670	0.855761		755	1375	1.09147						750	1258	0.910615
763	1648	0.956727					752	1085	0.898531		756	1368	1.15062						751	714	0.858692
764	1642	1.22336					753	703	0.928973		757	1461	0.876456						752	1091	0.850726
765	1008	0.853414					754	1176	0.803501		758	957	0.85159						753	687	0.854804
766	323	0.963815					755	961	1.0757		759	1641	0.975858						754	1283	0.825406
767	867	0.690432					756	667	0.666636		761	1039	0.878713						755	828	0.872688
768	701	1.1464					757	498	0.692516		762	285	0.800869						756	716	0.673811
769	523	1.0081					758	626	0.918584		763	2207	0.889171						757	545	0.713607
770	1035	0.975193					759	882	0.887323		764	2150	1.11166						758	658	0.909143
771	203	0.825757					760	590	0.997478		765	2588	1.5206						759	824	0.780553
772	448	0.784102					761	888	0.791708		766	501	1.03748						760	635	1.01085
773	364	0.987869					762	1311	1.1341		767	1230	0.679765						761	903	0.758057
774	319	1.2858					763	926	1.12178		768	834	0.946535						762	1546	1.25927
775	662	0.928206					764	1222	1.22836		769	706	0.944409						763	1102	1.25702
776	546	0.887177					765	1072	1.50961		770	1432	0.936365						764	1026	0.971103
777	780	1.04798					766	798	0.954425		771	228	0.643641						765	1106	1.46652
778	547	1.05436					767	1978	2.13962		772	574	0.697202						766	802	0.903181
779	322	0.699966					768	1042	1.41362		773	620	1.16773						767	2330	2.37317
780	504	1.07061					769	516	0.739418		774	540	1.51052						768	1136	1.45113
782	480	0.818257					770	1488	1.29546		775	1211	1.17837						769	673	0.908066
783	1558	0.916201					771	913	1.01638		776	950	1.07126						770	1682	1.37883
784	1080	0.889269					772	1135	1.16879		777	1398	1.30352						771	955	1.00104
787	589	0.845961					773	933	0.91675		778	641	0.857459						772	1096	1.0627
788	1738	1.24812					774	1952	1.24595		779	459	0.692446						773	1101	1.01863
789	1873	1.08379					775	874	1.34889		780	781	1.15134						774	1933	1.16175
790	306	0.615996					776	530	0.770317		782	700	0.82813						775	957	1.39071
792	428	0.845243					777	731	1.13825		783	2123	0.866414						776	550	0.752693
793	1488	0.939681					778	665	0.763958		784	1541	0.88057						777	761	1.11575
796	605	0.700154					779	981	1.01533		787	949	0.945918						778	709	0.76693
797	755	1.12644					780	835	1.11182		788	3188	1.58882						779	1223	1.19187
798	992	0.983375					781	722	1.01673		789	2587	1.03886						780	778	0.975412
799	878	1.13485					782	1021	1.36993		790	392	0.54764						781	629	0.834031
801	1380	0.956101					783	546	0.860044		792	663	0.908664						782	993	1.25453
802	1527	1.6526					784	982	1.26751		793	2283	1.00054						783	596	0.883967
803	1390	1.08018					785	1188	0.82979		796	986	0.791894						784	1101	1.3381
804	998	1.2332					786	735	1.4514		797	1338	1.38538						785	1366	0.898388
805	703	0.835423					787	2395	2.51935		798	1529	1.05188						786	732	1.36104
806	1416	1.17138					788	470	1.00261		799	1315	1.17956						787	3684	3.64892
807	1490	1.23375					789	611	1.2365		801	1706	0.820268						788	507	1.01837
808	899	1.11632					790	672	0.939826		802	1791	1.34517						789	648	1.23478
809	771	1.04143					791	1116	1.08869		803	2842	1.53271						790	682	0.898099
810	599	1.09836					792	1372	1.92101		804	1653	1.41752						791	1276	1.17206
811	887	1.13242					793	795	0.806436		805	866	0.714202						792	1727	2.27682
812	1565	1.18091					794	1583	1.68697		806	2062	1.18379						793	906	0.865351
813	1134	0.897803					795	928	0.884119		807	3053	1.75437						794	1612	1.61753
814	844	1.01526					796	974	1.35753		808	1698	1.46326						795	971	0.871052
815	970	1.03647					797	2119	1.30288		809	1117	1.04708						796	942	1.23624
816	1237	1.1883					798	825	1.1538		810	1030	1.31071						797	2421	1.40162
817	699	1.13163					799	677	0.997012		811	974	0.862966						798	901	1.18649
818	608	0.964882					800	997	1.4736		812	3269	1.71187						799	854	1.18422
819	1579	1.15217					801	837	1.04611		813	1712	0.940641						800	1036	1.4418
821	698	0.896297					802	386	0.974836		814	1517	1.2664						801	914	1.07562
822	636	0.755295					803	1187	1.59792		815	1443	1.07005						802	409	0.972589
823	864	1.23293					804	805	1.2193		816	2475	1.65						803	1318	1.67063
824	921	1.19918					805	719	0.894967		817	1152	1.29429						804	897	1.27929
825	426	0.972643					806	477	0.786846		818	865	0.952663						805	719	0.842692
826	1212	1.56199					807	539	1.01204		819	4454	2.25547						806	631	0.980082
829	2340	1.4367					808	628	1.07813		821	1562	1.39197						807	528	0.933478
830	2095	1.10923					809	810	1.22233		822	1012	0.83405						808	810	1.30935
831	4373	1.12979					810	1946	1.40999		823	1274	1.26167						809	829	1.17793
832	2734	1.09949					811	918	1.0342		824	981	0.886436						810	2452	1.67285
833	3238	0.952231					812	947	1.02347		825	560	0.887328						811	902	0.956815
834	2034	1.26774					813	1242	0.982614		826	1891	1.69129						812	1095	1.1143
835	2468	1.14923					815	701	0.761649		829	2750	1.17175						813	1372	1.02206
836	869	0.863864					816	498	0.883486		830	2917	1.07183						815	712	0.728415
837	1564	1.1282					817	535	1.02179		831	6190	1.10984						816	578	0.965517
838	562	1.00959					818	679	0.821747		832	3265	0.911231						817	514	0.924346
839	461	0.773204					819	632	0.754409		833	5995	1.22351						818	758	0.863772
840	1598	1.90285					820	1460	1.04669		834	3673	1.58874						819	828	0.93064
841	1047	1.14502					821	313	0.414507		835	3244	1.04832						820	1388	0.93695
842	1075	1.15354					822	2600	1.23998		836	1028	0.709204						821	460	0.573598
844	546	1.05129					823	810	1.15127		837	2790	1.3967						822	2537	1.13926
847	1394	0.954219					824	1006	0.835372		838	901	1.12328						823	917	1.22722
848	1048	1.03714					825	772	0.895295		839	811	0.943988						824	1017	0.795178
849	1373	1.18512					826	5893	2.51772		840	3590	2.9667						825	830	0.906335
850	1756	1.14742					827	3116	2.08244		841	1918	1.45569						826	10836	4.35916
851	2024	1.15011					828	13025	4.43355		842	1247	0.928632						827	3271	2.05835
852	2116	0.734737					829	2086	1.11882		844	712	0.951398						828	32127	10.2969
853	463	0.818451					830	1803	1.08994		847	1860	0.883589						829	3288	1.6605
854	638	1.21652					831	821	0.862885		848	3014	2.07002						830	1646	0.936915
855	2305	0.972961					832	616	0.795938		849	2315	1.38674						831	801	0.792691
856	1810	1.18227					833	994	0.952194		850	2883	1.30736						832	705	0.857728
857	2673	1.51645					834	1731	1.55008		851	3128	1.23352						833	953	0.859594
858	1311	1.03285					835	1647	1.58768		852	3656	0.880997						834	1679	1.41569
859	1015	1.17157					837	1773	1.11942		853	766	0.939707						835	1755	1.59298
860	503	0.960139					838	617	1.21446		854	770	1.01892						837	1698	1.00945
861	1574	1.25627					839	2832	2.31859		855	3260	0.95498						838	610	1.13055
862	483	0.986904					840	881	0.915711		856	2780	1.26018						839	2863	2.20705
863	522	0.993192					841	1497	0.843241		857	3446	1.35674						840	901	0.881797
864	787	1.32123					842	1230	0.944391		858	1523	0.832699						841	1389	0.736705
865	488	1.05822					843	807	0.864525		859	2081	1.66697						842	1208	0.873324
866	717	0.901078					845	1481	1.18087		860	639	0.846485						843	782	0.78881
867	485	1.02901					846	1221	0.771701		861	1706	0.944955						845	1455	1.09238
869	750	0.89609					848	1303	0.946346		862	862	1.22233						846	1208	0.718889
870	675	0.811964					849	928	1.01099		863	604	0.797539						848	1347	0.92116
872	1488	1.20008					850	973	1.01913		864	1012	1.17907						849	1010	1.03605
874	1012	1.03689					851	1018	0.834005		865	622	0.936048						850	916	0.903391
875	955	0.929512					852	1041	0.949589		866	1025	0.893962						851	942	0.726664
876	558	0.970865					853	1693	0.96476		867	702	1.03364						852	1047	0.899277
879	951	0.889887					854	1944	1.27206		869	949	0.786881						853	1592	0.854215
880	2630	1.1423					855	481	1.00161		870	820	0.68454						854	1969	1.21317
884	1448	1.05571					856	2304	1.16134		872	1813	1.01475						855	502	0.984276
885	1883	1.43432					858	1238	0.928373		874	2013	1.43136						856	2051	0.973431
886	1354	0.966469					859	1738	1.10188		875	1590	1.07399						858	1304	0.920749
887	636	1.08838					860	1725	0.947226		876	831	1.00341						859	1772	1.05781
889	1892	0.989027					861	692	1.00937		879	1674	1.08708						860	1729	0.893966
890	1035	0.814323					862	1122	1.01514		880	3263	0.983544						861	744	1.02183
891	1206	0.845816					863	1046	1.51488		884	1913	0.967928						862	1093	0.931143
895	860	0.907426					864	1326	0.960767		885	2622	1.38606						863	1067	1.45503
896	922	0.82397					865	1537	1.15048		886	1708	0.846076						864	1342	0.915564
897	1582	1.39062					866	1122	0.87132		887	1035	1.22919						865	1401	0.987423
901	1105	0.995558					867	875	0.717332		889	2092	0.758929						866	1231	0.900129
902	687	0.806122					868	2237	1.0385		890	1298	0.708734						867	1034	0.798168
903	762	0.937001					869	3469	1.14913		891	1969	0.958355						868	2213	0.967346
904	443	0.784664					870	2354	0.79201		895	1490	1.09107						869	2835	0.884256
905	1142	1.13207					871	2805	1.49657		896	1330	0.824868						870	2247	0.711851
906	1348	1.66104					872	1166	0.8369		897	3536	2.15708						871	3490	1.75328
907	997	0.967199					873	1264	1.15646		901	1622	1.01416						872	1009	0.681911
920	844	0.919607					874	2014	1.18355		902	1015	0.826538						873	1212	1.04411
921	1299	1.07259					875	1825	1.02094		903	1211	1.03343						874	2170	1.20074
922	1036	1.12465					876	811	0.9854		904	525	0.645345						875	1856	0.977638
923	663	0.74867					877	958	0.980733		905	1283	0.882646						876	828	0.947292
925	853	1.29671					878	1252	1.12942		906	1120	0.957771						877	771	0.743193
926	487	0.92263					879	1873	1.70726		907	1822	1.22665						878	1207	1.02523
927	1579	1.37365					880	1073	1.04175		920	991	0.749351						879	1916	1.64444
932	723	0.879267									921	1914	1.09678						880	995	0.909596
933	482	1.01053									922	2139	1.61147
934	368	0.903146									923	1078	0.844788
935	405	1.01363									925	876	0.924164
936	962	0.968833									926	805	1.05839
937	965	1.01943									927	1687	1.0185
938	528	1.06048									932	919	0.775623
939	462	0.945086									933	629	0.915179
941	919	0.744575									934	628	1.0696
942	1249	0.972319									935	453	0.786822
943	639	1.05673									936	1383	0.966603
944	1174	1.18979									937	1317	0.965537
											938	599	0.834928
											939	652	0.925613
											941	1296	0.728702
											942	2113	1.14156
											943	1157	1.32785
											944	2094	1.47275

## Sheet: Figure 5a
	66			182			693			787			828			826
Concentration (µM)	Normalized activity		Concentration (µM)	Normalized activity		Concentration (µM)	Normalized activity		Concentration (µM)	Normalized activity		Concentration (µM)	Normalized activity		Concentration (µM)	Normalized activity
	Mean	SD		Mean	SD		Mean	SD		Mean	SD		Mean	SD		Mean	SD
1219.51	85.4944	5.46023	1190.48	0	0	1219.51	5.75651	1.08982	1219.51	57.0752	2.96534	1219.51	0	0	500	89.5412	6.07352
243.902	92.1879	2.09198	238.095	16.901	10.1851	243.902	41.8835	0.660648	243.902	87.7914	9.46037	243.902	67.9219	0.772394	125	97.6525	7.44185
48.7805	92.7232	6.62446	47.619	71.6304	10.5732	48.7805	70.467	0.746466	48.7805	96.939	2.31417	48.7805	83.5643	6.29132	31.25	92.8667	1.88122
9.7561	93.7013	2.12036	9.52381	87.4209	3.56665	9.7561	83.6028	6.40076	9.7561	104.587	11.543	9.7561	90.1054	2.63189	7.8125	103.435	12.7725
1.95122	110.402	21.4809	1.90476	98.1496	12.5809	1.95122	92.4077	4.34202	1.95122	92.2353	1.70864	1.95122	107.368	18.1832	1.95312	96.2476	15.5338
0.390244	93.86	5.38725	0.380952	98.7035	7.0984	0.390244	90.6622	5.26212	0.390244	108.423	1.0352	0.390244	104.671	2.0517	0.488281	97.3689	10.4887
0.0780488	95.754	6.96235	0.0761905	97.1406	3.17844	0.0780488	96.3517	8.81944	0.0780488	93.4451	8.15469	0.0780488	93.9694	3.59032	0.12207	111.96	19.4522
0.0156098	92.7164	3.17761	0.0152381	97.2887	1.4868	0.0156098	92.9583	5.32638	0.0156098	101.063	10.5445	0.0156098	103.561	7.22979	0.0305176	105.377	8.80014

## Sheet: Figure 5b
	66			182			693			787			828			826
Concentration (µM)	Normalized activity		Concentration (µM)	Normalized activity		Concentration (µM)	Normalized activity		Concentration (µM)	Normalized activity		Concentration (µM)	Normalized activity		Concentration (µM)	Normalized activity
	Mean	SD		Mean	SD		Mean	SD		Mean	SD		Mean	SD		Mean	SD
1219	74.5682	4.98987	976	0	0	1219	6.67296	2.02301	1219	32.4979	11.1351	1219	0	0	500	83.0283	4.77794
243.8	85	8.79593	195.2	20	3	243.8	37.1215	7.25783	243.8	78.5401	7.88281	243.8	54.3824	3.09462	125	94.2238	4.24185
48.76	86.3163	3.86401	39.04	52.9397	2.96937	48.76	91.0281	11.5504	48.76	88.6005	8.43671	48.76	80.293	5.2604	31.25	92.0315	5.49722
9.752	92.5253	0.92486	7.808	101.483	6.43625	9.752	87.0814	14.6042	9.752	89.2249	11.9208	9.752	88.744	3.28163	7.8125	99.5824	4.29829
1.9504	92.1748	4.18217	1.5616	93.8402	2.64033	1.9504	89.5506	8.35541	1.9504	88.0273	1.68608	1.9504	84.3295	2.00244	1.95312	97.243	11.8193
0.39008	92.6694	2.51914	0.31232	98.5335	5.65348	0.39008	97.0073	12.3325	0.39008	103.209	7.65241	0.39008	97.4063	7.63245	0.488281	93.2766	7.8928
0.078016	96.582	1.5966	0.062464	93.167	5.2638	0.078016	99.8654	5.268	0.078016	99.5629	2.479	0.078016	98.63	4.239	0.12207	95.1315	7.89034

## Sheet: Figure 5c
MW (Da)
286
324
332
340
356
401
403
407
439
441
441.566
449
453.574
457
461
473
491
493
495
499
503
507.624
523
524
527
545
549
550
553
554
556
557
562
562
574
577
578
581
582
586
606
610
628
660
665

## Sheet: Figure 5d
Group 1	Group 2	MMP2		MMP9
fragment combination	Linker	IC50	SEM	IC50	SEM
182_828	12	50.26	11.13	45.94	24.21
182_828	24	33.28	6.35	35.27	14.98
182_828	10	43.03	19.32	99.6	31.74
182_828	1	77.09	10.03	92.13	28.17
182_828	4	188.12	25.65	233.11	38.34
182_787	12	90.76	34.25	35.79	18.25
182_787	24	45.85	16.16	125.74	9.63
182_787	10	137.38	37.48	125.53	11.98
182_787	1	95.54	35.12	142.6	32.57
182_787	4	192.68	24.17	134.12	39.62
693_828	12	10.02	4.25	14.77	5.21
693_828	24	59.92	15.67	80.49	15.24
693_828	10	186.52	15.67	201.44	21.25
693_828	1	109.5	13.25	231.61	35.24
693_828	4	211.68	15.89	261.12	31.27
693_787	12	68.4	5.63	45.59	13.84
693_787	24	148.71	25.12	269.51	31.41
693_787	10	171	12.58	229.93	51.28
693_787	1	203.99	37.26	311.53	67.12
693_787	4	169.16	32.56	250.21	24.57
182_826	12	62.31	14.01	131.28	24.19
182_826	24	n.d		281.08	97.24
182_826	10	n.d		283.07	84.29
182_826	1	n.d		n.d
182_826	4	439.41	56.48	n.d
693_826	12	209.84	35.26	58.85	10.54
693_826	24	416.79	50.26	357.92	114.28
693_826	10	n.d		n.d
693_826	1	n.d		n.d
693_826	4	n.d		n.d
66_828	12	487.59	45.26	77.35	13.85
66_828	24	184.47	17.28	215.6	47.29
66_828	10	293.04	32.56	521.39	36.54
66_828	1	n.d		1000
66_828	4	n.d		247.43	32.15
66_826	12	n.d		n.d
66_826	24	n.d		n.d
66_826	10	n.d		n.d
66_826	1	n.d		234.42	68.56
66_826	4	n.d		1000
66_787	12	339.17	63.31	115.36	78.26
66_787	24	861.23	97.23	n.d
66_787	10	577.83	95.96	n.d
66_787	1	n.d		n.d
66_787	4	n.d		n.d		n.d: not detected

## Sheet: Supplementary fig 8
	SL-A	SL-B	SL-C	5L	3L	SL-A	SL-B	SL-C	5L	3L
	Target	Target	Target	Target	Target	Blank	Blank	Blank	Blank	Blank
a	4.68031	3.91084	4.43685	4.37304	4.66014	0.0101239	0.0216719	0.029767	0.0637391	0.188514
	4.3466	3.47699	4.38319	4.67971	6.00043	0.00873198	0.0176836	0.024289	0.0395231	0.118013
	4.62815	3.62583	4.40246	5.86129	5.35687	0.00968	0.0195	0.0269	0.0428199	0.135984
	SL-A	SL-B	SL-C	5L	3L	SL-A	SL-B	SL-C	5L	3L
	Target	Target	Target	Target	Target	Blank	Blank	Blank	Blank	Blank
b	0.3315	0.221076	0.263852	1.0587	0.90768	0.086183	0.0481397	0.0653104	0.152191	0.110188
	0.378858	0.21138	0.198038	1.00457	0.761574	0.0718564	0.0304162	0.0754881	0.195602	0.150976
	0.326584	0.297569	0.278457	0.957611	0.91258	0.0608416	0.0231207	0.0651094	0.178	0.136

[truncated: 7 more sheets: Supplementary fig 11, Supplementary fig 11cd, Supplementary fig 13, Supplementary fig 16, Supplementary fig 17, Supplementary fig 15, Supplementary fig 54]
